# Supplementary material for: Chinese translation norms for 1,429 English words
Source: Behav Res Methods. 2016 Jun 20;49(3):1006–19. doi: 10.3758/s13428-016-0761-x (PMC5429370; doi:10.3758/s13428-016-0761-x)
Supplement: Supplementary file 1 — (XLSX 253 kb) [file 13428_2016_761_MOESM1_ESM.xlsx]

## Sheet: ECTN_words_results
nr	word	word_length	word_UK_Zipf	concreteness_Eng	POS_Eng	doPOS_Eng	dom_trans	dom_trans_nchar	dom_trans_stroke	dom_trans_Zipf	dom_trans_POS	dom_trans_doPOS	dom_trans_pinyin	dom_trans_IPA	dom_trans_cognate	percent_dom_trans	percent_correct	percent_incorrect	percent_omitted	num_corr_resp
1	schoolbag	9	1.93	4.66	.noun.	noun	书包	2	9	3.4468	.n.	n	shu1-bao1	ʂu-pɑu	NA	100	100	0	0	1
2	pigtail	7	1.95	4.67	.noun.name.	noun	辫子	2	20	3.49486	.n.	n	bian4-zi0	pian-tsɿ	NA	0	0	64.2857	35.7143	0
3	ape	3	2	4.79	.noun.name.verb.adverb.adjective.unclassified.preposition.	noun	猿	1	13	3.46931	.g.	g	yuan2	yan	NA	14.2857	39.2857	7.14286	53.5714	5
4	preposition	11	2	2.32	.noun.verb.	noun	介词	2	11	2.37676	.n.	n	jie4-ci2	tɕiɛ-tsʰɿ	NA	17.8571	17.8571	32.1429	50	1
5	wonton	6	2	NA	.noun.name.adjective.	noun	云吞	2	11	1.47367	NA	NA	yun2-tun1	yn-tʰuən	NA	3.57143	3.57143	3.57143	92.8571	1
6	adverb	6	2.02	2.25	.noun.name.adjective.	noun	副词	2	18	2.17264	.n.	n	fu4-ci2	fu-tsʰɿ	NA	85.7143	85.7143	10.7143	3.57143	1
7	pronoun	7	2.09	2.48	.noun.name.	noun	代词	2	12	2.51507	.n.	n	dai4-ci2	tai-tsʰɿ	NA	28.5714	32.1429	39.2857	28.5714	2
8	intonation	10	2.21	2.46	.noun.name.	noun	语调	2	19	3.27985	.n.	n	yu3-diao4	y-tiɑu	NA	10.7143	17.8571	7.14286	75	3
9	organization	12	2.39	3	.noun.name.	noun	组织	2	16	5.00182	.n.v.	n	zu3-zhi1	tsu-tʂʅ	NA	96.4286	96.4286	3.57143	0	1
10	specialty	9	2.45	2.43	.noun.name.	noun	特长	2	14	3.52675	.n.	n	te4-chang2	tʰɤ-tʂʰɑŋ	NA	3.57143	14.2857	85.7143	0	4
11	classmate	9	2.52	4.32	.noun.name.	noun	同学	2	14	4.48185	.n.	n	tong2-xue2	tʰuŋ-ɕyɛ	NA	89.2857	100	0	0	2
12	civilization	12	2.56	3.32	.noun.	noun	文明	2	12	4.09589	.n.a.ad.	n	wen2-ming2	uən-miŋ	NA	67.8571	78.5714	17.8571	3.57143	3
13	criterion	9	2.58	2.5	.noun.name.	noun	标准	2	19	4.51507	.n.a.	n	biao1-zhun3	piɑu-tʂuən	NA	28.5714	28.5714	10.7143	60.7143	1
14	semester	8	2.58	3.07	.noun.	noun	学期	2	20	4.02634	.n.	n	xue2-qi1	ɕyɛ-tɕʰi	NA	96.4286	96.4286	0	3.57143	1
15	seventy	7	2.62	3.36	.adjective.number.noun.	adjective	七十	2	4	3.26606	.m.	m	qi1-shi2	tɕʰi-ʂʅ	NA	92.8571	92.8571	3.57143	3.57143	1
16	mailbox	7	2.64	5	.noun.name.	noun	邮箱	2	22	3.78543	.n.	n	you2-xiang1	iəu-ɕiɑŋ	NA	57.1429	96.4286	3.57143	0	3
17	lumber	6	2.67	4.56	.noun.verb.name.	noun	木材	2	11	3.44216	.n.	n	mu4-cai2	mu-tsʰai	NA	3.57143	3.57143	3.57143	92.8571	1
18	subtitle	8	2.69	3.84	.noun.adjective.verb.name.	noun	副标题	3	35	2.25182	.n.	n	fu4-biao1-ti2	fu-piɑu-tʰi	NA	46.4286	89.2857	3.57143	7.14286	3
19	ninety	6	2.71	3.39	.number.name.	number	九十	2	4	3.09692	.m.	m	jiu3-shi2	tɕiəu-ʂʅ	NA	100	100	0	0	1
20	wrinkle	7	2.73	4.3	.noun.verb.name.	noun	皱纹	2	17	3.56003	.n.	n	zhou4-wen2	tʂəu-uən	NA	46.4286	50	17.8571	32.1429	2
21	dormitory	9	2.76	4.64	.noun.name.	noun	宿舍	2	19	4.0013	.n.	n	su4-she4	su-ʂɤ	NA	60.7143	64.2857	10.7143	25	2
22	ozone	5	2.81	3.5	.noun.	noun	臭氧	2	20	2.47367	.n.	n	chou4-yang3	tʂʰəu-iɑŋ	NA	10.7143	32.1429	14.2857	53.5714	3
23	noun	4	2.82	3.15	.noun.adjective.verb.name.	noun	名词	2	13	3.42791	.n.	n	ming2-ci2	miŋ-tsʰɿ	NA	78.5714	78.5714	7.14286	14.2857	1
24	nostril	7	2.84	4.89	.noun.name.adjective.	noun	鼻孔	2	18	3.40817	.n.	n	bi2-kong3	pi-kʰuŋ	NA	14.2857	14.2857	0	85.7143	1
25	blackboard	10	2.87	4.72	.noun.name.	noun	黑板	2	20	3.3429	.n.	n	hei1-ban3	xei-pan	NA	100	100	0	0	1
26	syllable	8	2.89	3.26	.adjective.noun.	adjective	音节	2	14	3.25182	.n.	n	yin1-jie2	in-tɕiɛ	NA	32.1429	32.1429	14.2857	53.5714	1
27	vowel	5	2.89	3.8	.noun.verb.name.adjective.	noun	元音	2	13	2.97882	.n.	n	yuan2-yin1	yan-in	NA	21.4286	21.4286	0	78.5714	1
28	hairpin	7	2.9	4.83	.noun.name.adjective.	noun	发卡	2	10	2.7747	.n.	n	fa4-qia3	fa-tɕʰia	NA	39.2857	60.7143	0	39.2857	4
29	participation	13	2.9	2.86	.noun.	noun	参与	2	11	4.75833	.v.vn.	v	can1-yu4	tsʰan-y	NA	67.8571	96.4286	3.57143	0	3
30	disk	4	2.91	4.8	.noun.	noun	碟	1	14	4.06917	.q.g.	q	die2	tiɛ	NA	14.2857	28.5714	39.2857	32.1429	4
31	hypothesis	10	2.91	2.12	.noun.name.unclassified.	noun	假设	2	17	4.52444	.v.n.	v	jia3-she4	tɕia-ʂɤ	NA	35.7143	53.5714	25	21.4286	3
32	mediation	9	2.91	2.6	.noun.name.	noun	调停	2	21	2.96503	.v.vn.	v	tiao2-ting2	tʰiɑu-tʰiŋ	NA	3.57143	7.14286	78.5714	14.2857	2
33	thesis	6	2.93	3.71	.noun.	noun	论文	2	10	4.13643	.n.	n	lun4-wen2	luən-uən	NA	25	25	64.2857	10.7143	1
34	stepmother	10	2.96	4.23	.noun.name.adverb.adjective.	noun	继母	2	15	3.52675	.n.	n	ji4-mu3	tɕi-mu	NA	64.2857	71.4286	7.14286	21.4286	2
35	quilt	5	2.98	5	.noun.adjective.name.verb.	noun	被子	2	13	3.57058	.n.	n	bei4-zi0	pei-tsɿ	NA	25	28.5714	17.8571	53.5714	2
36	nobles	6	2.99	1.89	.noun.verb.name.	noun	贵族	2	20	4.09381	.n.	n	gui4-zu2	kuei-tsu	NA	7.14286	21.4286	32.1429	46.4286	4
37	dialect	7	3	2.67	.noun.adjective.name.	noun	方言	2	11	3.22186	.n.	n	fang1-yan2	fɑŋ-ian	NA	35.7143	35.7143	7.14286	57.1429	1
38	jungles	7	3	4.66	.noun.name.verb.	noun	丛林	2	13	4.0779	.n.	n	cong2-lin2	tsʰuŋ-lin	NA	57.1429	57.1429	32.1429	10.7143	1
39	limitation	10	3	2.18	.noun.name.	noun	限制	2	16	4.29124	.v.vn.	v	xian4-zhi4	ɕian-tʂʅ	NA	78.5714	96.4286	3.57143	0	5
40	questionnaire	13	3.01	4.24	.noun.name.	noun	问卷	2	14	3.17264	.n.	n	wen4-juan4	uən-tɕyan	NA	53.5714	96.4286	3.57143	0	3
41	sonar	5	3.01	3.81	.noun.adjective.name.verb.unclassified.	noun	声呐	2	14	1.47367	NA	NA	sheng1-na4	ʂəŋ-na	cognate	10.7143	14.2857	7.14286	78.5714	2
42	appendix	8	3.03	4.25	.noun.name.adjective.	noun	附录	2	15	2.42791	.n.	n	fu4-lu4	fu-lu	NA	42.8571	42.8571	42.8571	14.2857	1
43	clone	5	3.03	4.34	.noun.verb.adjective.name.	noun	克隆	2	18	3.90181	.v.vn.	v	ke4-long2	kʰɤ-luŋ	cognate	71.4286	71.4286	3.57143	25	1
44	kilogram	8	3.05	4.14	.noun.name.adjective.unclassified.	noun	千克	2	10	2.88865	.q.	q	qian1-ke4	tɕʰian-kʰɤ	NA	64.2857	75	25	0	2
45	beverage	8	3.06	4.6	.noun.name.	noun	饮料	2	17	4.44818	.n.	n	yin3-liao4	in-liɑu	NA	39.2857	39.2857	3.57143	57.1429	1
46	verb	4	3.06	2.85	.noun.adjective.verb.name.	noun	动词	2	13	3.16387	.n.	n	dong4-ci2	tuŋ-tsʰɿ	NA	100	100	0	0	1
47	hamburger	9	3.07	5	.noun.name.	noun	汉堡	2	17	4.32001	.ns.	ns	han4-bao3	xan-pɑu	NA	64.2857	96.4286	0	3.57143	2
48	intuition	9	3.07	1.67	.noun.name.	noun	直觉	2	17	4.33521	.n.	n	zhi2-jue2	tʂʅ-tɕyɛ	NA	21.4286	25	21.4286	53.5714	2
49	labyrinth	9	3.07	4.22	.noun.name.adjective.	noun	迷宫	2	18	3.71919	.n.	n	mi2-gong1	mi-kuŋ	NA	3.57143	3.57143	0	96.4286	1
50	seaman	6	3.07	4.42	.noun.name.	noun	海员	2	17	3.01774	.n.	n	hai3-yuan2	xai-yan	NA	17.8571	28.5714	28.5714	42.8571	3
51	shortcut	8	3.07	3.2	.noun.	noun	捷径	2	19	3.64393	.n.	n	jie2-jing4	tɕiɛ-tɕiŋ	NA	28.5714	42.8571	39.2857	17.8571	4
52	font	4	3.08	3.93	.noun.adjective.name.unclassified.	noun	字体	2	13	3.32493	.n.	n	zi4-ti3	tsɿ-tʰi	NA	28.5714	32.1429	17.8571	50	2
53	graduation	10	3.09	3.79	.noun.name.	noun	毕业	2	11	4.68825	.v.vn.	v	bi4-ye4	pi-iɛ	NA	96.4286	96.4286	3.57143	0	1
54	pronunciation	13	3.09	2.54	.noun.name.	noun	发音	2	14	3.92546	.n.v.	n	fa1-yin1	fa-in	NA	89.2857	92.8571	0	7.14286	2
55	nylon	5	3.1	4.7	.noun.name.adjective.verb.	noun	尼龙	2	10	3.00515	.n.	n	ni2-long2	ni-luŋ	cognate	64.2857	64.2857	0	35.7143	1
56	typhoon	7	3.12	4.55	.name.noun.adjective.	name	台风	2	9	3.48227	.n.	n	tai2-feng1	tʰai-fəŋ	NA	78.5714	78.5714	0	21.4286	1
57	watermelon	10	3.13	4.89	.noun.name.adjective.	noun	西瓜	2	11	3.48227	.n.	n	xi1-gua1	ɕi-kua	NA	100	100	0	0	1
58	taboo	5	3.14	1.67	.noun.adjective.name.	noun	禁忌	2	20	3.41319	.n.	n	jin4-ji4	tɕin-tɕi	NA	3.57143	3.57143	35.7143	60.7143	1
59	beggar	6	3.15	4.59	.noun.name.verb.adjective.unclassified.	noun	乞丐	2	7	3.59425	.n.	n	qi3-gai4	tɕʰi-kai	NA	32.1429	42.8571	25	32.1429	3
60	cooperation	11	3.15	2.03	.noun.name.	noun	合作	2	13	4.99807	.vn.v.	vn	he2-zuo4	xɤ-tsuo	NA	92.8571	92.8571	7.14286	0	1
61	conception	10	3.18	2.24	.noun.name.	noun	概念	2	21	4.02634	.n.	n	gai4-nian4	kai-nian	NA	60.7143	71.4286	10.7143	17.8571	4
62	sauna	5	3.18	4.68	.noun.name.	noun	桑拿	2	20	3.41319	.n.	n	sang1-na2	sɑŋ-na	cognate	14.2857	14.2857	0	85.7143	1
63	slipper	7	3.19	4.86	.noun.name.adjective.verb.	noun	拖鞋	2	23	3.67779	.n.	n	tuo1-xie2	tʰuo-ɕiɛ	NA	57.1429	57.1429	14.2857	28.5714	1
64	bias	4	3.2	1.68	.noun.name.	noun	偏见	2	15	3.96643	.n.	n	pian1-jian4	pʰian-tɕian	NA	57.1429	64.2857	14.2857	21.4286	3
65	copyright	9	3.2	3.04	.noun.name.adjective.	noun	版权	2	14	3.35449	.n.	n	ban3-quan2	pan-tɕʰyan	NA	64.2857	85.7143	14.2857	0	4
66	grassland	9	3.2	4.6	.noun.verb.name.adjective.	noun	草原	2	19	3.53437	.n.	n	cao3-yuan2	tsʰɑu-yan	NA	7.14286	7.14286	82.1429	10.7143	1
67	submission	10	3.2	3	.noun.name.	noun	提交	2	18	3.75013	.v.	v	ti2-jiao1	tʰi-tɕiɑu	NA	46.4286	78.5714	7.14286	14.2857	5
68	vow	3	3.2	2.42	.noun.verb.name.	noun	誓言	2	21	4.01774	.n.	n	shi4-yan2	ʂʅ-ian	NA	14.2857	21.4286	14.2857	64.2857	3
69	acquaintance	12	3.21	3.41	.noun.name.	noun	熟人	2	17	3.85207	.n.	n	shu2-ren2	ʂu-ʐən	NA	10.7143	17.8571	50	32.1429	3
70	poultry	7	3.21	4.72	.noun.name.	noun	家禽	2	22	3.04187	.n.	n	jia1-qin2	tɕia-tɕʰin	NA	7.14286	10.7143	3.57143	85.7143	2
71	precaution	10	3.21	2.21	.noun.name.	noun	小心	2	7	5.3202	.a.v.ad.	a	xiao3-xin1	ɕiɑu-ɕin	NA	7.14286	17.8571	28.5714	53.5714	4
72	advertisement	13	3.22	3.77	.noun.	noun	广告	2	10	4.84622	.n.	n	guang3-gao4	kuɑŋ-kɑu	NA	92.8571	92.8571	7.14286	0	1
73	bandage	7	3.22	4.85	.noun.verb.name.adjective.	noun	绷带	2	20	3.73849	.n.	n	beng1-dai4	pəŋ-tai	NA	35.7143	42.8571	10.7143	46.4286	2
74	fatigue	7	3.22	3.14	.noun.name.verb.adjective.unclassified.	noun	劳累	2	18	3.17264	.a.an.ad.	a	lao2-lei4	lɑu-lei	NA	10.7143	14.2857	17.8571	67.8571	2
75	riddle	6	3.22	2.5	.noun.name.adjective.verb.unclassified.	noun	谜语	2	20	3.42306	.n.	n	mi2-yu3	mi-y	NA	17.8571	17.8571	21.4286	60.7143	1
76	eyebrow	7	3.23	4.85	.noun.name.	noun	眉毛	2	13	3.84474	.n.	n	mei2-mao0	mei-mɑu	NA	46.4286	57.1429	28.5714	14.2857	3
77	stationery	10	3.23	4.29	.noun.name.	noun	文具	2	12	2.72894	.n.	n	wen2-ju4	uən-tɕy	NA	21.4286	21.4286	28.5714	50	1
78	jogging	7	3.24	4.67	.noun.verb.name.	noun	慢跑	2	26	1.47367	NA	NA	man4-pao3	man-pʰɑu	NA	46.4286	53.5714	21.4286	25	2
79	millimetre	10	3.24	4.38	.noun.adjective.name.verb.	noun	毫米	2	17	3.85928	.q.	q	hao2-mi3	xɑu-mi	NA	64.2857	64.2857	14.2857	21.4286	1
80	sweater	7	3.24	4.78	.noun.name.	noun	毛衣	2	10	4.00001	.n.	n	mao2-yi1	mɑu-i	NA	85.7143	85.7143	7.14286	7.14286	1
81	telegram	8	3.24	4.63	.noun.name.	noun	电报	2	12	3.80813	.n.	n	dian4-bao4	tian-pɑu	NA	50	50	17.8571	32.1429	1
82	totem	5	3.24	4	.name.noun.adjective.verb.	name	图腾	2	21	3.12688	.n.	n	tu2-teng2	tʰu-tʰəŋ	cognate	7.14286	7.14286	0	92.8571	1
83	symmetry	8	3.25	2.79	.noun.name.	noun	对称	2	15	3.29975	.a.ad.	a	dui4-chen4	tuei-tʂʰən	NA	46.4286	46.4286	7.14286	46.4286	1
84	disgust	7	3.26	2.19	.noun.name.	noun	恶心	2	14	4.92806	.a.an.	a	e4-xin1	ɤ-ɕin	NA	39.2857	50	25	25	3
85	elevator	8	3.26	4.79	.noun.name.	noun	电梯	2	16	4.48482	.n.	n	dian4-ti1	tian-tʰi	NA	89.2857	92.8571	7.14286	0	2
86	gallon	6	3.26	3.92	.noun.	noun	加仑	2	9	3.67233	.q.	q	jia1-lun2	tɕia-luən	cognate	35.7143	35.7143	0	64.2857	1
87	impulse	7	3.27	2.52	.noun.name.verb.	noun	冲动	2	12	4.31939	.an.a.	an	chong1-dong4	tʂʰuŋ-tuŋ	NA	10.7143	17.8571	42.8571	39.2857	3
88	neon	4	3.27	4.07	.noun.name.	noun	霓虹灯	3	31	2.87161	.n.	n	ni2-hong2-deng1	ni-xuŋ-təŋ	cognate	3.57143	3.57143	3.57143	92.8571	1
89	bribe	5	3.28	3.44	.noun.verb.	noun	贿赂	2	20	4.1041	.v.n.vn.	v	hui4-lu4	xuei-lu	NA	17.8571	17.8571	17.8571	64.2857	1
90	bungee	6	3.28	4.39	.noun.name.verb.adjective.	noun	蹦极	2	25	1.47367	NA	NA	beng4-ji2	pəŋ-tɕi	cognate	21.4286	21.4286	0	78.5714	1
91	centimetre	10	3.28	4.13	.noun.adjective.name.verb.adverb.	noun	厘米	2	15	3.64976	.q.	q	li2-mi3	li-mi	NA	71.4286	71.4286	7.14286	21.4286	1
92	mosquito	8	3.29	4.88	.noun.name.adjective.verb.	noun	蚊子	2	13	3.58426	.n.	n	wen2-zi0	uən-tsɿ	NA	89.2857	89.2857	0	10.7143	1
93	progression	11	3.29	2.15	.noun.name.	noun	进步	2	14	4.35903	.vn.v.a.	vn	jin4-bu4	tɕin-pu	NA	32.1429	64.2857	17.8571	17.8571	5
94	repetition	10	3.29	3.17	.noun.name.	noun	重复	2	18	4.57508	.v.vn.a.	v	chong2-fu4	tʂʰuŋ-fu	NA	60.7143	64.2857	14.2857	21.4286	2
95	starch	6	3.29	4.29	.noun.name.verb.adjective.	noun	淀粉	2	21	2.87161	.n.	n	dian4-fen3	tian-fən	NA	10.7143	10.7143	3.57143	85.7143	1
96	allergy	7	3.3	3.68	.noun.name.	noun	过敏	2	17	4.25471	.v.vn.	v	guo4-min3	kuo-min	NA	57.1429	57.1429	3.57143	39.2857	1
97	transportation	14	3.3	3.89	.noun.name.	noun	交通	2	16	4.45594	.n.	n	jiao1-tong1	tɕiɑu-tʰuŋ	NA	53.5714	96.4286	3.57143	0	4
98	bouquet	7	3.31	4.74	.noun.name.verb.	noun	花束	2	14	3.09692	.n.	n	hua1-shu4	xua-ʂu	NA	3.57143	7.14286	25	67.8571	2
99	forty	5	3.31	4.14	.number.adjective.noun.verb.	number	四十	2	7	3.84658	.m.t.	m	si4-shi2	sɿ-ʂʅ	NA	78.5714	78.5714	0	21.4286	1
100	raven	5	3.31	4.86	.name.noun.adjective.verb.number.	name	乌鸦	2	13	3.76371	.n.	n	wu1-ya1	u-ia	NA	3.57143	7.14286	3.57143	89.2857	2
101	volleyball	10	3.31	4.93	.noun.name.adjective.verb.	noun	排球	2	22	3.22186	.n.	n	pai2-qiu2	pʰai-tɕʰiəu	NA	82.1429	82.1429	14.2857	3.57143	1
102	biography	9	3.32	3.39	.noun.name.	noun	传记	2	11	3.30618	.n.	n	zhuan4-ji4	tʂuan-tɕi	NA	10.7143	10.7143	67.8571	21.4286	1
103	scholar	7	3.32	3.5	.noun.name.	noun	学者	2	16	3.75013	.n.	n	xue2-zhe3	ɕyɛ-tʂɤ	NA	64.2857	64.2857	28.5714	7.14286	1
104	orphan	6	3.33	4.04	.adjective.name.	adjective	孤儿	2	10	4.06806	.n.	n	gu1-er2	ku-əʐ	NA	53.5714	53.5714	3.57143	42.8571	1
105	overlap	7	3.33	3.07	.verb.name.	verb	重叠	2	22	3.18968	.v.vn.	v	chong2-die2	tʂʰuŋ-tiɛ	NA	53.5714	53.5714	25	21.4286	1
106	radius	6	3.33	3.61	.noun.name.verb.	noun	半径	2	13	3.4649	.n.	n	ban4-jing4	pan-tɕiŋ	NA	28.5714	28.5714	21.4286	50	1
107	competence	10	3.34	1.78	.noun.name.	noun	能力	2	12	5.09036	.n.	n	neng2-li4	nəŋ-li	NA	10.7143	10.7143	53.5714	35.7143	1
108	resentment	10	3.34	1.78	.noun.name.	noun	愤恨	2	21	2.87161	.vn.a.	vn	fen4-hen4	fən-xən	NA	3.57143	7.14286	14.2857	78.5714	2
109	hardware	8	3.35	4.62	.noun.name.	noun	硬件	2	18	3.25182	.n.	n	ying4-jian4	iŋ-tɕian	NA	64.2857	64.2857	17.8571	17.8571	1
110	program	7	3.35	3.43	.noun.verb.name.	noun	项目	2	14	4.72507	.n.	n	xiang4-mu4	ɕiɑŋ-mu	NA	53.5714	100	0	0	4
111	prosecutor	10	3.36	4.24	.noun.name.	noun	原告	2	17	3.85207	.n.	n	yuan2-gao4	yan-kɑu	NA	0	0	14.2857	85.7143	0
112	refusal	7	3.36	2.81	.noun.	noun	拒绝	2	16	4.93322	.v.vn.	v	ju4-jue2	tɕy-tɕyɛ	NA	75	75	7.14286	17.8571	1
113	vacation	8	3.36	3.14	.noun.	noun	假期	2	23	4.24083	.t.	t	jia4-qi1	tɕia-tɕʰi	NA	78.5714	85.7143	14.2857	0	3
114	forfeit	7	3.37	2.63	.verb.noun.name.	verb	罚款	2	21	3.61355	.v.n.	v	fa2-kuan3	fa-kʰuan	NA	0	0	0	100	0
115	handshake	9	3.37	4.52	.noun.name.	noun	握手	2	16	4.014	.v.vn.	v	wo4-shou3	uo-ʂəu	NA	67.8571	67.8571	28.5714	3.57143	1
116	nucleus	7	3.37	3.48	.noun.name.	noun	核	1	10	4.09485	.n.g.	n	he2	xɤ	NA	14.2857	17.8571	10.7143	71.4286	2
117	ancestor	8	3.38	3.24	.noun.name.adjective.	noun	祖先	2	15	3.82003	.n.	n	zu3-xian1	tsu-ɕian	NA	71.4286	78.5714	0	21.4286	3
118	rectangle	9	3.38	4.76	.noun.name.	noun	矩形	2	16	2.42791	.n.	n	ju3-xing2	tɕy-ɕiŋ	NA	10.7143	32.1429	17.8571	50	5
119	sparrow	7	3.38	4.85	.noun.name.verb.adjective.	noun	麻雀	2	22	3.25182	.n.	n	ma2-que4	ma-tɕʰyɛ	NA	14.2857	14.2857	10.7143	75	1
120	textbook	8	3.38	4.86	.noun.	noun	教科书	3	24	3.2371	.n.	n	jiao4-ke1-shu1	tɕiɑu-kʰɤ-ʂu	NA	39.2857	82.1429	17.8571	0	6
121	nutrition	9	3.39	2.82	.noun.name.	noun	营养	2	20	3.80205	.n.	n	ying2-yang3	iŋ-iɑŋ	NA	82.1429	89.2857	3.57143	7.14286	3
122	objection	9	3.39	2.29	.noun.name.	noun	反对	2	9	4.86619	.v.vn.	v	fan3-dui4	fan-tuei	NA	10.7143	10.7143	89.2857	0	1
123	sunrise	7	3.39	4.69	.noun.name.	noun	日出	2	9	3.59094	.v.vn.	v	ri4-chu1	ʐʅ-tʂʰu	NA	92.8571	96.4286	3.57143	0	2
124	nationality	11	3.4	2.74	.noun.name.adjective.	noun	国籍	2	28	3.19795	.n.	n	guo2-ji2	kuo-tɕi	NA	89.2857	89.2857	10.7143	0	1
125	corpse	6	3.41	4.89	.noun.name.	noun	尸体	2	10	5.17221	.n.	n	shi1-ti3	ʂʅ-tʰi	NA	17.8571	17.8571	7.14286	75	1
126	essay	5	3.41	3.97	.noun.name.	noun	论文	2	10	4.13643	.n.	n	lun4-wen2	luən-uən	NA	82.1429	100	0	0	3
127	supervisor	10	3.41	4.26	.noun.name.	noun	导师	2	12	3.90018	.n.	n	dao3-shi1	tɑu-ʂʅ	NA	35.7143	60.7143	28.5714	10.7143	6
128	wreckage	8	3.41	4.46	.noun.name.	noun	残骸	2	24	3.73135	.n.	n	can2-hai2	tsʰan-xai	NA	3.57143	3.57143	10.7143	85.7143	1
129	leaflet	7	3.42	4.31	.noun.verb.adjective.name.	noun	传单	2	14	3.86637	.n.	n	chuan2-dan1	tʂʰuan-tan	NA	32.1429	50	17.8571	32.1429	4
130	vocabulary	10	3.43	3.03	.noun.adjective.name.	noun	词汇	2	12	3.57058	.n.	n	ci2-hui4	tsʰɿ-xuei	NA	78.5714	92.8571	3.57143	3.57143	5
131	circumstance	12	3.44	1.77	.noun.name.verb.adjective.	noun	环境	2	22	4.59326	.n.	n	huan2-jing4	xuan-tɕiŋ	NA	39.2857	60.7143	25	14.2857	3
132	ounce	5	3.44	3.86	.noun.name.	noun	盎司	2	15	3.63203	.q.	q	ang4-si1	ɑŋ-sɿ	cognate	46.4286	46.4286	0	53.5714	1
133	sticker	7	3.44	4.67	.noun.name.	noun	贴纸	2	16	1.47367	NA	NA	tie1-zhi3	tʰiɛ-tʂʅ	NA	21.4286	28.5714	35.7143	35.7143	3
134	enquiry	7	3.45	2.77	.noun.name.adjective.adverb.	noun	询问	2	14	4.27025	.v.vn.	v	xun2-wen4	ɕyn-uən	NA	21.4286	35.7143	39.2857	25	3
135	garbage	7	3.45	4.69	.noun.name.	noun	垃圾	2	14	4.86917	.n.	n	la1-ji1	la-tɕi	NA	35.7143	35.7143	46.4286	17.8571	1
136	greeting	8	3.45	3.62	.verb.name.	verb	问候	2	16	3.9761	.vn.v.	vn	wen4-hou4	uən-xəu	NA	39.2857	75	17.8571	7.14286	4
137	marshal	7	3.45	4.41	.name.noun.verb.adjective.	name	将军	2	15	4.80388	.n.	n	jiang1-jun1	tɕiɑŋ-tɕyn	NA	3.57143	3.57143	14.2857	82.1429	1
138	remark	6	3.45	3.25	.noun.verb.	noun	评论	2	13	4.28925	.n.v.vn.	n	ping2-lun4	pʰiŋ-luən	NA	7.14286	10.7143	82.1429	7.14286	2
139	cradle	6	3.46	4.93	.noun.name.verb.	noun	摇篮	2	29	3.52289	.n.	n	yao2-lan2	iɑu-lan	NA	3.57143	3.57143	3.57143	92.8571	1
140	graph	5	3.46	4.66	.noun.name.	noun	图表	2	16	3.50306	.n.	n	tu2-biao3	tʰu-piɑu	NA	32.1429	53.5714	35.7143	10.7143	4
141	password	8	3.46	3.83	.noun.name.adjective.verb.	noun	密码	2	19	4.64744	.n.	n	mi4-ma3	mi-ma	NA	96.4286	100	0	0	2
142	tariff	6	3.47	3.38	.noun.	noun	关税	2	18	2.6198	.n.	n	guan1-shui4	kuan-ʂuei	NA	10.7143	10.7143	10.7143	78.5714	1
143	apron	5	3.48	4.87	.noun.name.adjective.verb.	noun	围裙	2	19	3.44216	.n.	n	wei2-qun2	uei-tɕʰyn	NA	10.7143	10.7143	7.14286	82.1429	1
144	fortress	8	3.48	4.8	.noun.name.verb.adjective.	noun	堡垒	2	21	3.75471	.n.	n	bao2-lei3	pɑu-lei	NA	3.57143	3.57143	3.57143	92.8571	1
145	ignorance	9	3.48	1.6	.noun.name.	noun	无知	2	12	4.0013	.a.an.	a	wu2-zhi1	u-tʂʅ	NA	25	25	75	0	1
146	infant	6	3.48	4.93	.noun.adjective.name.	noun	婴儿	2	13	4.62289	.n.	n	ying1-er2	iŋ-əʐ	NA	60.7143	60.7143	10.7143	28.5714	1
147	particle	8	3.48	3.78	.noun.name.	noun	粒子	2	14	3.63504	.n.	n	li4-zi0	li-tsɿ	NA	17.8571	32.1429	25	42.8571	4
148	diplomacy	9	3.49	2.04	.noun.name.	noun	外交	2	11	3.81412	.n.	n	wai4-jiao1	uai-tɕiɑu	NA	25	28.5714	32.1429	39.2857	2
149	prototype	9	3.49	3.69	.noun.name.	noun	原型	2	19	3.52675	.n.	n	yuan2-xing2	yan-ɕiŋ	NA	14.2857	25	7.14286	67.8571	3
150	yoga	4	3.49	4.53	.noun.name.	noun	瑜伽	2	20	1.47367	NA	NA	yu2-jia1	y-tɕia	cognate	92.8571	92.8571	7.14286	0	1
151	frequency	9	3.5	2.69	.noun.name.	noun	频率	2	24	3.98422	.n.	n	pin2-lv4	pʰin-ly	NA	82.1429	89.2857	7.14286	3.57143	3
152	koala	5	3.5	4.77	.name.noun.verb.adjective.	name	考拉	2	14	1.47367	NA	NA	kao3-la1	kʰɑu-la	NA	60.7143	60.7143	3.57143	35.7143	1
153	pest	4	3.5	3.96	.noun.adjective.name.verb.	noun	害虫	2	16	3.42306	.n.	n	hai4-chong2	xai-tʂʰuŋ	NA	28.5714	28.5714	14.2857	57.1429	1
154	veil	4	3.5	4.45	.noun.name.verb.adjective.	noun	面纱	2	16	3.38216	.n.	n	mian4-sha1	mian-ʂa	NA	14.2857	17.8571	14.2857	67.8571	2
155	fifty	5	3.51	3.48	.adjective.name.noun.number.verb.	adjective	五十	2	6	3.93306	.m.t.	m	wu3-shi2	u-ʂʅ	NA	100	100	0	0	1
156	friction	8	3.51	3	.noun.name.	noun	摩擦	2	32	3.67507	.vn.v.	vn	mo2-ca1	mo-tsʰa	NA	14.2857	28.5714	14.2857	57.1429	3
157	goldfish	8	3.51	4.79	.noun.adjective.name.verb.	noun	金鱼	2	16	3.54555	.n.	n	jin1-yu2	tɕin-y	NA	96.4286	96.4286	0	3.57143	1
158	hostage	7	3.51	4.26	.noun.name.	noun	人质	2	10	4.48014	.n.	n	ren2-zhi4	ʐən-tʂʅ	NA	10.7143	10.7143	21.4286	67.8571	1
159	superman	8	3.51	3.41	.name.noun.adjective.verb.	name	超人	2	14	4.26955	.n.v.b.	n	chao1-ren2	tʂʰɑu-ʐən	NA	100	100	0	0	1
160	abbreviation	12	3.52	3.07	.noun.name.	noun	缩写	2	19	3.7092	.n.	n	suo1-xie3	suo-ɕiɛ	NA	35.7143	53.5714	7.14286	39.2857	5
161	convenience	11	3.53	2.04	.noun.name.adjective.	noun	方便	2	13	4.46667	.v.a.an.	v	fang1-bian4	fɑŋ-pian	NA	57.1429	82.1429	14.2857	3.57143	4
162	grape	5	3.54	5	.noun.name.adjective.verb.	noun	葡萄	2	23	3.85207	.n.	n	pu2-tao0	pʰu-tʰɑu	NA	67.8571	67.8571	14.2857	17.8571	1
163	tailor	6	3.54	4.67	.noun.name.verb.adjective.adverb.	noun	裁缝	2	25	3.6198	.n.v.	n	cai2-feng2	tsʰai-fəŋ	NA	39.2857	42.8571	14.2857	42.8571	2
164	vest	4	3.54	4.52	.noun.adjective.name.	noun	背心	2	13	3.61669	.n.	n	bei4-xin1	pei-ɕin	NA	21.4286	21.4286	35.7143	42.8571	1
165	aspiration	10	3.55	1.81	.noun.name.adjective.	noun	渴望	2	23	4.44402	.v.vn.	v	ke3-wang4	kʰɤ-uɑŋ	NA	0	0	64.2857	35.7143	0
166	bankruptcy	10	3.56	2.68	.noun.name.	noun	破产	2	16	4.20203	.v.vn.	v	po4-chan3	pʰo-tʂʰan	NA	64.2857	64.2857	0	35.7143	1
167	cola	4	3.56	4.79	.noun.name.	noun	可乐	2	10	4.07465	.n.nz.a.	n	ke3-le4	kʰɤ-lɤ	cognate	75	75	3.57143	21.4286	1
168	custom	6	3.56	2.68	.noun.name.	noun	习俗	2	12	3.59094	.n.	n	xi2-su2	ɕi-su	NA	35.7143	46.4286	46.4286	7.14286	3
169	gymnastics	10	3.56	4.04	.noun.name.	noun	体操	2	23	3.68852	.n.	n	ti3-cao1	tʰi-tsʰɑu	NA	21.4286	21.4286	64.2857	14.2857	1
170	noon	4	3.56	2.67	.noun.name.	noun	中午	2	8	4.27849	.t.	t	zhong1-wu3	tʂuŋ-u	NA	78.5714	82.1429	10.7143	7.14286	2
171	soda	4	3.56	4.97	.noun.name.	noun	苏打	2	12	3.91142	.n.	n	su1-da3	su-ta	cognate	89.2857	100	0	0	3
172	sorrow	6	3.56	2.36	.noun.name.verb.adjective.adverb.	noun	悲伤	2	18	4.46223	.a.an.	a	bei1-shang1	pei-ʂɑŋ	NA	28.5714	42.8571	35.7143	21.4286	4
173	waterfall	9	3.56	4.9	.noun.name.	noun	瀑布	2	23	3.66119	.n.	n	pu4-bu4	pʰu-pu	NA	85.7143	85.7143	10.7143	3.57143	1
174	climax	6	3.57	2.86	.noun.verb.name.adjective.	noun	高潮	2	25	4.10613	.n.	n	gao1-chao2	kɑu-tʂʰɑu	NA	10.7143	25	0	75	4
175	refugee	7	3.57	3.97	.noun.name.	noun	难民	2	15	3.71919	.n.	n	nan4-min2	nan-min	NA	21.4286	28.5714	28.5714	42.8571	3
176	rug	3	3.57	4.79	.noun.name.verb.	noun	地毯	2	18	4.25182	.n.	n	di4-tan3	ti-tʰan	NA	0	0	17.8571	82.1429	0
177	comet	5	3.57022	4.67	.noun.name.verb.adjective.	noun	彗星	2	20	3.55646	.n.	n	hui4-xing1	xuei-ɕiŋ	NA	10.7143	10.7143	0	89.2857	1
178	campus	6	3.58	4.64	.noun.name.	noun	校园	2	17	4.05116	.n.	n	xiao4-yuan2	ɕiɑu-yan	NA	71.4286	85.7143	14.2857	0	3
179	dictionary	10	3.58	4.62	.adjective.name.noun.	adjective	字典	2	14	3.62901	.n.	n	zi4-dian3	tsɿ-tian	NA	82.1429	96.4286	0	3.57143	2
180	merit	5	3.58	1.66	.noun.name.verb.	noun	优点	2	15	3.87507	.n.	n	you1-dian3	iəu-tian	NA	14.2857	21.4286	25	53.5714	2
181	misunderstanding	16	3.58	1.97	.noun.verb.name.	noun	误解	2	22	4.06026	.v.n.vn.	v	wu4-jie3	u-tɕiɛ	NA	75	92.8571	7.14286	0	6
182	cigar	5	3.59	4.93	.noun.name.	noun	雪茄	2	19	4.04654	.n.	n	xue3-jia1	ɕyɛ-tɕia	cognate	39.2857	57.1429	0	42.8571	4
183	comb	4	3.59	5	.noun.verb.name.adjective.	noun	梳子	2	14	3.4468	.n.	n	shu1-zi0	ʂu-tsɿ	NA	39.2857	50	14.2857	35.7143	4
184	gown	4	3.59	4.61	.noun.verb.adjective.name.	noun	长袍	2	14	3.50306	.n.	n	chang2-pao2	tʂʰɑŋ-pʰɑu	NA	3.57143	10.7143	7.14286	82.1429	3
185	scar	4	3.6	4.74	.noun.name.	noun	伤疤	2	15	3.92392	.n.	n	shang1-ba1	ʂɑŋ-pa	NA	46.4286	75	17.8571	7.14286	4
186	translation	11	3.6	2.96	.noun.verb.name.	noun	翻译	2	25	1.47367	NA	NA	fan1-yi4	fan-i	NA	100	100	0	0	1
187	admission	9	3.61	2.83	.noun.name.	noun	允许	2	10	4.91063	.v.vn.	v	yun2-xu3	yn-ɕy	NA	32.1429	64.2857	25	10.7143	7
188	atom	4	3.61	3.34	.noun.name.verb.adjective.	noun	原子	2	13	3.53437	.n.	n	yuan2-zi3	yan-tsɿ	NA	60.7143	60.7143	3.57143	35.7143	1
189	luggage	7	3.61	4.83	.noun.name.adjective.verb.	noun	行李	2	13	4.46401	.n.	n	xing2-li0	ɕiŋ-li	NA	78.5714	92.8571	7.14286	0	5
190	suburb	6	3.61	3.76	.noun.name.	noun	郊区	2	12	3.75697	.s.	s	jiao1-qu1	tɕiɑu-tɕʰy	NA	21.4286	35.7143	17.8571	46.4286	5
191	dynasty	7	3.62	2.46	.noun.name.	noun	朝代	2	17	2.37676	.n.	n	chao2-dai4	tʂʰɑu-tai	NA	57.1429	71.4286	14.2857	14.2857	2
192	famine	6	3.62	3.55	.noun.	noun	饥荒	2	14	3.26606	.n.	n	ji1-huang1	tɕi-xuɑŋ	NA	7.14286	10.7143	39.2857	50	2
193	headmaster	10	3.62	4.12	.noun.name.verb.unclassified.	noun	校长	2	14	4.44355	.n.	n	xiao4-zhang3	ɕiɑu-tʂɑŋ	NA	46.4286	46.4286	32.1429	21.4286	1
194	import	6	3.62	2.52	.noun.verb.	noun	进口	2	10	3.62596	.v.vn.	v	jin4-kou3	tɕin-kʰəu	NA	64.2857	64.2857	28.5714	7.14286	1
195	kangaroo	8	3.62	4.86	.noun.name.verb.adjective.	noun	袋鼠	2	24	3.331	.n.	n	dai4-shu3	tai-ʂu	NA	71.4286	71.4286	7.14286	21.4286	1
196	lipstick	8	3.62	4.9	.noun.name.	noun	唇膏	2	24	3.69639	.n.	n	chun2-gao1	tʂʰuən-kɑu	NA	42.8571	82.1429	3.57143	14.2857	2
197	nap	3	3.62	4.03	.noun.verb.adjective.name.	noun	小憩	2	19	2.85388	.v.vn.	v	xiao3-qi4	ɕiɑu-tɕʰi	NA	25	57.1429	14.2857	28.5714	7
198	oriental	8	3.62	3.5	.adjective.noun.	adjective	东方的	3	17	1.47367	NA	NA	dong1-fang1-de0	tuŋ-fɑŋ-tɤ	NA	39.2857	46.4286	42.8571	10.7143	2
199	samba	5	3.62	4.25	.noun.name.unclassified.adjective.verb.	noun	桑巴	2	14	3.3429	.nr.	nr	sang1-ba1	sɑŋ-pa	cognate	25	32.1429	0	67.8571	2
200	composition	11	3.63	3.1	.noun.name.	noun	组成	2	14	4.15941	.v.vn.	v	zu3-cheng2	tsu-tʂʰəŋ	NA	17.8571	50	28.5714	21.4286	6
201	greed	5	3.63	1.53	.noun.name.	noun	贪婪	2	19	4.00387	.a.an.	a	tan1-lan2	tʰan-lan	NA	35.7143	39.2857	32.1429	28.5714	2
202	innocence	9	3.63	1.89	.noun.name.	noun	无辜	2	16	4.6995	.n.a.	n	wu2-gu1	u-ku	NA	35.7143	60.7143	25	14.2857	5
203	journal	7	3.63	4.63	.noun.name.	noun	期刊	2	17	3.25182	.n.	n	qi1-kan1	tɕʰi-kʰan	NA	28.5714	60.7143	39.2857	0	6
204	manufacture	11	3.63	3.07	.noun.verb.name.	noun	生产	2	11	4.1674	.vn.v.	vn	sheng1-chan3	ʂəŋ-tʂʰan	NA	25	46.4286	46.4286	7.14286	5
205	morphine	8	3.63	4.5	.noun.name.verb.adjective.adverb.unclassified.	noun	吗啡	2	17	3.83161	.n.	n	ma3-fei1	ma-fei	cognate	7.14286	7.14286	7.14286	85.7143	1
206	ruler	5	3.63	4.66	.noun.name.	noun	尺子	2	7	2.51507	.n.	n	chi3-zi0	tʂʰʅ-tsɿ	NA	67.8571	85.7143	14.2857	0	4
207	saviour	7	3.63023	3.04	.noun.name.adjective.verb.	noun	救世主	3	21	3.90824	.n.	n	jiu4-shi4-zhu3	tɕiəu-ʂʅ-tʂu	NA	7.14286	10.7143	28.5714	60.7143	2
208	abstract	8	3.64	1.45	.adjective.name.	adjective	摘要	2	23	2.97882	.n.	n	zhai1-yao4	tʂai-iɑu	NA	35.7143	78.5714	21.4286	0	4
209	keyboard	8	3.64	4.93	.noun.name.	noun	键盘	2	24	3.59752	.n.	n	jian4-pan2	tɕian-pʰan	NA	96.4286	96.4286	3.57143	0	1
210	summary	7	3.64	3.03	.noun.name.adjective.	noun	总结	2	18	3.77687	.v.vn.	v	zong3-jie2	tsuŋ-tɕiɛ	NA	89.2857	96.4286	3.57143	0	2
211	bamboo	6	3.65	4.86	.noun.name.adjective.verb.	noun	竹子	2	9	3.32493	.n.	n	zhu2-zi0	tʂu-tsɿ	NA	96.4286	96.4286	3.57143	0	1
212	cereal	6	3.65	4.83	.noun.name.	noun	谷物	2	15	3.40309	.n.	n	gu3-wu4	ku-u	NA	14.2857	21.4286	10.7143	67.8571	3
213	cookie	6	3.65	5	.noun.name.adjective.verb.	noun	曲奇	2	14	3.27301	.nr.	nr	qu3-qi2	tɕʰy-tɕʰi	cognate	35.7143	67.8571	28.5714	3.57143	4
214	exploration	11	3.65	2.83	.noun.name.	noun	探索	2	21	3.98822	.v.vn.	v	tan4-suo3	tʰan-suo	NA	57.1429	71.4286	28.5714	0	2
215	hatred	6	3.65	2	.noun.name.verb.	noun	憎恨	2	24	4.00643	.v.	v	zeng1-hen4	tsəŋ-xən	NA	10.7143	25	7.14286	67.8571	5
216	prescription	12	3.65	4	.noun.name.	noun	处方	2	9	3.91142	.n.v.	n	chu3-fang1	tʂʰu-fɑŋ	NA	25	35.7143	17.8571	46.4286	2
217	registration	12	3.65	3.68	.noun.name.	noun	注册	2	13	4.13359	.v.vn.	v	zhu4-ce4	tʂu-tsʰɤ	NA	82.1429	92.8571	7.14286	0	2
218	assumption	10	3.66	1.84	.noun.name.	noun	假设	2	17	4.52444	.v.n.	v	jia3-she4	tɕia-ʂɤ	NA	60.7143	64.2857	25	10.7143	2
219	cocoa	5	3.66	4.89	.noun.name.	noun	可可	2	10	3.6198	.n.	n	ke2-ke3	kʰɤ-kʰɤ	cognate	42.8571	53.5714	14.2857	32.1429	3
220	companion	9	3.66	3.75	.noun.name.	noun	陪伴	2	17	3.94496	.v.vn.	v	pei2-ban4	pʰei-pan	NA	25	57.1429	10.7143	32.1429	6
221	gender	6	3.66	3.33	.noun.verb.name.	noun	性别	2	15	3.8161	.n.	n	xing4-bie2	ɕiŋ-piɛ	NA	100	100	0	0	1
222	input	5	3.66	2.5	.noun.name.verb.	noun	输入	2	15	4.03358	.v.vn.	v	shu1-ru4	ʂu-ʐu	NA	82.1429	82.1429	17.8571	0	1
223	missile	7	3.66	4.83	.noun.name.	noun	导弹	2	17	4.18209	.n.	n	dao3-dan4	tɑu-tan	NA	21.4286	25	7.14286	67.8571	2
224	removal	7	3.66	3	.noun.name.	noun	移除	2	20	1.47367	NA	NA	yi2-chu2	i-tʂʰu	NA	42.8571	67.8571	17.8571	14.2857	7
225	separation	10	3.66	2.96	.noun.name.	noun	分开	2	8	4.58224	.v.vn.	v	fen1-kai1	fən-kʰai	NA	46.4286	89.2857	7.14286	3.57143	3
226	blog	4	3.67	3.92	.noun.verb.name.adjective.	noun	博客	2	21	3.93757	.nz.	nz	bo2-ke4	po-kʰɤ	NA	85.7143	89.2857	10.7143	0	2
227	fountain	8	3.67	4.77	.noun.name.	noun	喷泉	2	21	3.75013	.n.	n	pen1-quan2	pʰən-tɕʰyan	NA	35.7143	42.8571	14.2857	42.8571	3
228	interval	8	3.67	2.57	.noun.adjective.name.verb.	noun	间隔	2	19	3.36016	.n.v.	n	jian4-ge2	tɕian-kɤ	NA	14.2857	21.4286	39.2857	39.2857	3
229	peacock	7	3.67	5	.name.noun.verb.	name	孔雀	2	15	3.29322	.n.	n	kong3-que4	kʰuŋ-tɕʰyɛ	NA	39.2857	42.8571	7.14286	50	2
230	prejudice	9	3.67	2.22	.noun.name.	noun	偏见	2	15	3.96643	.n.	n	pian1-jian4	pʰian-tɕian	NA	42.8571	57.1429	17.8571	25	3
231	requirement	11	3.67	2.52	.noun.name.	noun	要求	2	16	5.19118	.v.n.	v	yao1-qiu2	iɑu-tɕʰiəu	NA	78.5714	89.2857	10.7143	0	2
232	allegation	10	3.68	1.79	.noun.name.	noun	声称	2	17	4.22726	.v.	v	sheng1-cheng1	ʂəŋ-tʂʰəŋ	NA	3.57143	3.57143	21.4286	75	1
233	cough	5	3.68	4.36	.noun.verb.name.adjective.	noun	咳嗽	2	23	3.75471	.v.	v	ke2-sou0	kʰɤ-səu	NA	85.7143	85.7143	3.57143	10.7143	1
234	fist	4	3.68	4.93	.noun.name.adjective.verb.	noun	拳头	2	15	4.01525	.n.	n	quan2-tou0	tɕʰyan-tʰəu	NA	35.7143	35.7143	14.2857	50	1
235	iceberg	7	3.68	4.96	.noun.name.	noun	冰山	2	9	3.50306	.n.	n	bing1-shan1	piŋ-ʂan	NA	42.8571	42.8571	21.4286	35.7143	1
236	outline	7	3.68	3.61	.noun.verb.name.	noun	大纲	2	10	2.88865	.n.	n	da4-gang1	ta-kɑŋ	NA	42.8571	67.8571	28.5714	3.57143	6
237	pyjamas	7	3.69	4.73	.noun.name.verb.	noun	睡衣	2	19	4.02145	.n.	n	shui4-yi1	ʂuei-i	NA	42.8571	42.8571	3.57143	53.5714	1
238	fibre	5	3.69	4.5	.noun.adjective.verb.name.	noun	纤维	2	17	3.9935	.n.	n	xian1-wei2	ɕian-uei	NA	57.1429	57.1429	10.7143	32.1429	1
239	spelling	8	3.69	3.63	.noun.verb.name.	noun	拼写	2	14	3.69378	.v.vn.	v	pin1-xie3	pʰin-ɕiɛ	NA	96.4286	96.4286	3.57143	0	1
240	tomb	4	3.69	4.73	.noun.name.	noun	坟墓	2	20	4.09589	.n.	n	fen2-mu4	fən-mu	NA	28.5714	35.7143	3.57143	60.7143	3
241	zebra	5	3.69	4.86	.noun.name.verb.adjective.	noun	斑马	2	15	3.519	.n.	n	ban1-ma3	pan-ma	NA	92.8571	92.8571	0	7.14286	1
242	cemetery	8	3.7	4.93	.noun.name.	noun	墓地	2	19	3.99087	.n.	n	mu4-di4	mu-ti	NA	3.57143	3.57143	10.7143	85.7143	1
243	format	6	3.7	2.9	.noun.name.number.	noun	格式	2	16	3.14577	.n.	n	ge2-shi4	kɤ-ʂʅ	NA	64.2857	78.5714	14.2857	7.14286	2
244	manual	6	3.7	4.45	.noun.adjective.name.verb.	noun	手册	2	9	3.96081	.n.	n	shou3-ce4	ʂəu-tsʰɤ	NA	17.8571	35.7143	39.2857	25	5
245	qualification	13	3.7	2	.noun.name.verb.	noun	资格	2	20	4.47367	.n.	n	zi1-ge2	tsɿ-kɤ	NA	28.5714	53.5714	46.4286	0	7
246	coke	4	3.71	4.83	.name.noun.	name	可乐	2	10	4.07465	.n.nz.a.	n	ke3-le4	kʰɤ-lɤ	NA	60.7143	64.2857	17.8571	17.8571	2
247	illusion	8	3.71	2.48	.noun.name.	noun	幻觉	2	13	4.31753	.n.v.	n	huan4-jue2	xuan-tɕyɛ	NA	28.5714	46.4286	28.5714	25	5
248	reader	6	3.71	3.89	.noun.name.	noun	读者	2	18	3.87161	.n.	n	du2-zhe3	tu-tʂɤ	NA	89.2857	96.4286	3.57143	0	2
249	waist	5	3.71	4.72	.noun.adjective.verb.name.	noun	腰	1	13	4.1674	.n.	n	yao1	iɑu	NA	35.7143	35.7143	32.1429	32.1429	1
250	curriculum	10	3.72	3.23	.noun.name.	noun	课程	2	22	4.30233	.n.	n	ke4-cheng2	kʰɤ-tʂʰəŋ	NA	28.5714	35.7143	17.8571	46.4286	3
251	disposal	8	3.72	2.89	.noun.name.	noun	处理	2	16	5.28652	.v.vn.	v	chu2-li3	tʂʰu-li	NA	7.14286	17.8571	50	32.1429	4
252	forum	5	3.72	4	.noun.name.	noun	论坛	2	13	3.42791	.n.	n	lun4-tan2	luən-tʰan	NA	35.7143	35.7143	21.4286	42.8571	1
253	granddaughter	13	3.72	4.37	.noun.name.verb.	noun	孙女	2	9	3.78117	.n.	n	sun1-nv3	suən-ny	NA	82.1429	92.8571	7.14286	0	2
254	stimulus	8	3.72	3.04	.noun.	noun	刺激	2	24	4.59293	.v.vn.	v	ci4-ji1	tsʰɿ-tɕi	NA	50	50	10.7143	39.2857	1
255	twenty	6	3.72	3.67	.number.	number	二十	2	4	4.26536	.m.t.	m	er4-shi2	əʐ-ʂʅ	NA	96.4286	96.4286	0	3.57143	1
256	distinction	11	3.73	2.08	.noun.name.	noun	区别	2	11	4.5355	.n.v.	n	qu1-bie2	tɕʰy-piɛ	NA	35.7143	50	35.7143	14.2857	3
257	fossil	6	3.73	4.9	.noun.adjective.name.	noun	化石	2	9	3.13643	.n.	n	hua4-shi2	xua-ʂʅ	NA	39.2857	39.2857	21.4286	39.2857	1
258	lace	4	3.73	4.85	.noun.name.adjective.verb.number.	noun	蕾丝	2	21	1.47367	NA	NA	lei2-si1	lei-sɿ	NA	42.8571	46.4286	10.7143	42.8571	2
259	panda	5	3.73	4.75	.noun.name.verb.	noun	熊猫	2	25	3.7833	.n.nz.	n	xiong2-mao1	ɕiuŋ-mɑu	NA	96.4286	100	0	0	2
260	pillow	6	3.73	5	.noun.name.	noun	枕头	2	13	4.16209	.n.	n	zhen3-tou0	tʂən-tʰəu	NA	92.8571	92.8571	7.14286	0	1
261	walnut	6	3.73	4.97	.noun.name.adjective.verb.	noun	核桃	2	20	3.39275	.n.	n	he2-tao0	xɤ-tʰɑu	NA	25	25	0	75	1
262	affection	9	3.74	2.22	.noun.name.verb.adjective.adverb.	noun	情感	2	24	4.38001	.n.	n	qing2-gan3	tɕʰiŋ-kan	NA	10.7143	28.5714	71.4286	0	4
263	baseball	8	3.74	4.86	.noun.name.	noun	棒球	2	23	4.53361	.n.	n	bang4-qiu2	pɑŋ-tɕʰiəu	NA	64.2857	64.2857	25	10.7143	1
264	lecture	7	3.74	3.79	.noun.verb.name.	noun	讲座	2	16	3.50306	.n.	n	jiang3-zuo4	tɕiɑŋ-tsuo	NA	50	78.5714	17.8571	3.57143	6
265	prediction	10	3.74	2.36	.noun.name.	noun	预测	2	19	4.17264	.v.vn.	v	yu4-ce4	y-tsʰɤ	NA	53.5714	75	7.14286	17.8571	4
266	publication	11	3.74	4.41	.noun.name.	noun	出版	2	13	4.24379	.v.vn.	v	chu1-ban3	tʂʰu-pan	NA	39.2857	75	25	0	7
267	agony	5	3.75	2.38	.noun.adjective.name.verb.unclassified.preposition.	noun	痛苦	2	20	5.03585	.an.a.ad.	an	tong4-ku3	tʰuŋ-kʰu	NA	10.7143	10.7143	10.7143	78.5714	1
268	pollution	9	3.75	3.75	.noun.name.	noun	污染	2	15	4.07465	.vn.v.	vn	wu1-ran3	u-ʐan	NA	92.8571	96.4286	3.57143	0	2
269	temptation	10	3.75	1.84	.noun.	noun	诱惑	2	21	4.19631	.vn.v.	vn	you4-huo4	iəu-xuo	NA	10.7143	10.7143	46.4286	42.8571	1
270	ally	4	3.76	2.61	.noun.name.adverb.verb.	noun	同盟	2	19	3.71919	.n.	n	tong2-meng2	tʰuŋ-məŋ	NA	10.7143	21.4286	32.1429	46.4286	4
271	consumption	11	3.76	3.16	.noun.name.	noun	消费	2	19	3.75013	.vn.v.	vn	xiao1-fei4	ɕiɑu-fei	NA	39.2857	57.1429	25	17.8571	3
272	dentist	7	3.76	4.93	.noun.name.	noun	牙医	2	11	4.09589	.n.	n	ya2-yi1	ia-i	NA	82.1429	82.1429	3.57143	14.2857	1
273	jewel	5	3.76	4.96	.noun.name.	noun	珠宝	2	18	4.24452	.n.	n	zhu1-bao3	tʂu-pɑu	NA	75	75	3.57143	21.4286	1
274	laser	5	3.76	4.5	.noun.name.	noun	激光	2	22	3.93457	.n.	n	ji1-guang1	tɕi-kuɑŋ	NA	35.7143	60.7143	0	39.2857	3
275	mousse	6	3.76	4.83	.noun.name.	noun	慕斯	2	26	1.47367	NA	NA	mu4-si1	mu-sɿ	NA	21.4286	21.4286	25	53.5714	1
276	scarf	5	3.76	4.97	.noun.name.adjective.verb.	noun	围巾	2	10	3.82585	.n.	n	wei2-jin1	uei-tɕin	NA	71.4286	75	17.8571	7.14286	2
277	surrender	9	3.76	2.63	.verb.noun.	verb	投降	2	15	4.28592	.v.vn.	v	tou2-xiang2	tʰəu-ɕiɑŋ	NA	21.4286	32.1429	25	42.8571	2
278	abortion	8	3.77	3.41	.noun.name.	noun	堕胎	2	20	3.72653	.v.vn.	v	duo4-tai1	tuo-tʰai	NA	17.8571	25	17.8571	57.1429	2
279	cucumber	8	3.77	4.83	.noun.name.	noun	黄瓜	2	16	3.43746	.n.	n	huang2-gua1	xuɑŋ-kua	NA	78.5714	78.5714	10.7143	10.7143	1
280	dolphin	7	3.77	4.96	.noun.name.adjective.verb.	noun	海豚	2	21	3.79382	.n.	n	hai3-tun2	xai-tʰuən	NA	92.8571	92.8571	3.57143	3.57143	1
281	output	6	3.77	2.48	.noun.	noun	输出	2	18	3.22186	.vn.v.	vn	shu1-chu1	ʂu-tʂʰu	NA	85.7143	89.2857	7.14286	3.57143	2
282	sock	4	3.77	4.91	.noun.verb.name.adjective.number.	noun	袜子	2	13	4.19466	.n.	n	wa4-zi0	ua-tsɿ	NA	78.5714	78.5714	3.57143	17.8571	1
283	merchant	8	3.78	4.31	.noun.adjective.	noun	商人	2	13	4.07246	.n.	n	shang1-ren2	ʂɑŋ-ʐən	NA	39.2857	39.2857	10.7143	50	1
284	poker	5	3.78	4.2	.noun.name.unclassified.	noun	扑克	2	12	4.00515	.n.	n	pu1-ke4	pʰu-kʰɤ	cognate	64.2857	78.5714	10.7143	10.7143	3
285	skeleton	8	3.78	4.97	.noun.name.adjective.verb.	noun	骨架	2	18	3.47799	.n.	n	gu3-jia4	ku-tɕia	NA	25	42.8571	17.8571	39.2857	4
286	suitcase	8	3.78	4.97	.noun.name.adjective.verb.	noun	行李箱	3	28	3.52675	.n.	n	xing2-li0-xiang1	ɕiŋ-li-ɕiɑŋ	NA	39.2857	71.4286	17.8571	10.7143	7
287	weed	4	3.78	4.9	.noun.verb.name.	noun	草	1	9	4.34525	.n.	n	cao3	tsʰɑu	NA	7.14286	14.2857	39.2857	46.4286	3
288	widow	5	3.78	4.33	.noun.name.verb.	noun	寡妇	2	20	3.93004	.n.	n	gua3-fu0	kua-fu	NA	64.2857	67.8571	17.8571	14.2857	2
289	candle	6	3.79	4.86	.noun.name.adjective.verb.	noun	蜡烛	2	24	4.18464	.n.	n	la4-zhu2	la-tʂu	NA	92.8571	92.8571	7.14286	0	1
290	pumpkin	7	3.79	4.9	.noun.name.adjective.verb.unclassified.adverb.preposition.	noun	南瓜	2	14	3.95224	.n.	n	nan2-gua1	nan-kua	NA	71.4286	71.4286	7.14286	21.4286	1
291	salon	5	3.79	4.73	.noun.name.	noun	沙龙	2	12	3.62901	.n.nr.	n	sha1-long2	ʂa-luŋ	NA	71.4286	71.4286	10.7143	17.8571	1
292	sunset	6	3.79	4.54	.noun.name.verb.adjective.	noun	日落	2	16	4.01023	.v.	v	ri4-luo4	ʐʅ-luo	NA	67.8571	85.7143	14.2857	0	3
293	temper	6	3.79	2.56	.noun.verb.name.adjective.	noun	脾气	2	16	4.27985	.n.	n	pi2-qi4	pʰi-tɕʰi	NA	71.4286	71.4286	17.8571	10.7143	1
294	biology	7	3.8	3.48	.noun.name.	noun	生物	2	13	4.56744	.n.	n	sheng1-wu4	ʂəŋ-u	NA	85.7143	96.4286	3.57143	0	2
295	camel	5	3.8	4.93	.noun.name.adjective.verb.	noun	骆驼	2	17	3.83728	.n.nz.	n	luo4-tuo0	luo-tʰuo	NA	75	75	3.57143	21.4286	1
296	curse	5	3.8	2.39	.noun.name.	noun	诅咒	2	15	4.43887	.v.	v	zu3-zhou4	tsu-tʂəu	NA	42.8571	42.8571	17.8571	39.2857	1
297	customs	7	3.8	2.82	.noun.name.	noun	海关	2	16	3.7092	.n.	n	hai3-guan1	xai-kuan	NA	7.14286	7.14286	92.8571	0	1
298	departure	9	3.8	3.07	.noun.	noun	离开	2	14	5.78245	.v.	v	li2-kai1	li-kʰai	NA	39.2857	75	14.2857	10.7143	5
299	employer	8	3.8	3.81	.noun.name.	noun	雇主	2	17	3.72409	.n.	n	gu4-zhu3	ku-tʂu	NA	46.4286	67.8571	28.5714	3.57143	6
300	motivation	10	3.8	2.1	.noun.name.	noun	动机	2	12	4.48397	.n.	n	dong4-ji1	tuŋ-tɕi	NA	57.1429	89.2857	10.7143	0	3
301	necklace	8	3.8	4.96	.noun.name.	noun	项链	2	21	4.30039	.n.	n	xiang4-lian4	ɕiɑŋ-lian	NA	92.8571	92.8571	7.14286	0	1
302	seafood	7	3.8	4.83	.noun.name.	noun	海鲜	2	24	3.56709	.n.	n	hai3-xian1	xai-ɕian	NA	78.5714	89.2857	10.7143	0	3
303	skiing	6	3.8	4.42	.noun.verb.	noun	滑雪	2	23	3.95368	.vn.v.	vn	hua2-xue3	xua-ɕyɛ	NA	57.1429	85.7143	3.57143	10.7143	3
304	caution	7	3.81	2.04	.noun.verb.	noun	小心	2	7	5.3202	.a.v.ad.	a	xiao3-xin1	ɕiɑu-ɕin	NA	42.8571	75	14.2857	10.7143	4
305	despair	7	3.81	2.21	.noun.name.	noun	绝望	2	20	4.39223	.a.an.ad.	a	jue2-wang4	tɕyɛ-uɑŋ	NA	32.1429	35.7143	35.7143	28.5714	2
306	glove	5	3.81	4.97	.noun.name.	noun	手套	2	14	4.30426	.n.	n	shou3-tao4	ʂəu-tʰɑu	NA	78.5714	78.5714	3.57143	17.8571	1
307	grammar	7	3.81	3.19	.noun.name.verb.	noun	语法	2	17	3.29975	.n.	n	yu2-fa3	y-fa	NA	96.4286	96.4286	3.57143	0	1
308	pill	4	3.81	4.72	.noun.name.	noun	药片	2	13	3.80001	.n.	n	yao4-pian4	iɑu-pʰian	NA	50	71.4286	14.2857	14.2857	3
309	agriculture	11	3.82	3.67	.noun.name.	noun	农业	2	11	3.48227	.n.	n	nong2-ye4	nuŋ-iɛ	NA	89.2857	89.2857	3.57143	7.14286	1
310	asset	5	3.82	2.92	.noun.name.	noun	财产	2	13	4.43699	.n.	n	cai2-chan3	tsʰai-tʂʰan	NA	14.2857	21.4286	28.5714	50	2
311	distress	8	3.82	2.66	.noun.name.	noun	痛苦	2	20	5.03585	.an.a.ad.	an	tong4-ku3	tʰuŋ-kʰu	NA	3.57143	7.14286	39.2857	53.5714	2
312	expansion	9	3.82	3	.noun.	noun	扩张	2	13	3.55646	.v.vn.	v	kuo4-zhang1	kʰuo-tʂɑŋ	NA	32.1429	78.5714	7.14286	14.2857	7
313	groom	5	3.82	4.54	.noun.verb.name.adjective.adverb.unclassified.	noun	新郎	2	21	3.9706	.n.	n	xin1-lang2	ɕin-lɑŋ	NA	14.2857	14.2857	35.7143	50	1
314	origin	6	3.82	2.03	.noun.name.	noun	起源	2	23	3.58088	.n.v.	n	qi3-yuan2	tɕʰi-yan	NA	39.2857	50	46.4286	3.57143	4
315	parallel	8	3.82	3.16	.adjective.noun.verb.adverb.	adjective	平行	2	11	3.62901	.v.vn.	v	ping2-xing2	pʰiŋ-ɕiŋ	NA	57.1429	78.5714	3.57143	17.8571	2
316	satisfaction	12	3.82	1.9	.noun.name.	noun	满意	2	26	4.63113	.v.vn.	v	man3-yi4	man-i	NA	60.7143	89.2857	10.7143	0	2
317	tactic	6	3.82	2.1	.noun.	noun	策略	2	23	4.27985	.n.	n	ce4-lve4	tsʰɤ-lyɛ	NA	14.2857	17.8571	7.14286	75	2
318	tobacco	7	3.82	4.88	.noun.name.	noun	烟草	2	19	3.81412	.n.	n	yan1-cao3	ian-tsʰɑu	NA	50	64.2857	28.5714	7.14286	3
319	balcony	7	3.83	4.68	.noun.name.adjective.	noun	阳台	2	11	3.89855	.n.	n	yang2-tai2	iɑŋ-tʰai	NA	75	78.5714	3.57143	17.8571	2
320	candy	5	3.83	4.83	.noun.	noun	糖果	2	24	4.22802	.n.	n	tang2-guo3	tʰɑŋ-kuo	NA	67.8571	96.4286	3.57143	0	2
321	feedback	8	3.83	2.48	.noun.name.adjective.verb.adverb.	noun	反馈	2	16	3.56709	.v.vn.	v	fan3-kui4	fan-kʰuei	NA	60.7143	78.5714	21.4286	0	2
322	guilt	5	3.83	1.93	.noun.name.	noun	内疚	2	12	4.15582	.a.an.	a	nei4-jiu4	nei-tɕiəu	NA	32.1429	78.5714	10.7143	10.7143	6
323	honesty	7	3.83	1.59	.noun.name.adjective.	noun	诚实	2	16	4.47237	.a.ad.an.	a	cheng2-shi2	tʂʰəŋ-ʂʅ	NA	82.1429	85.7143	14.2857	0	2
324	melody	6	3.83	3.71	.noun.name.adjective.verb.	noun	旋律	2	20	3.78117	.n.	n	xuan2-lv4	ɕyan-ly	NA	60.7143	67.8571	17.8571	14.2857	3
325	obstacle	8	3.83	3.48	.noun.name.	noun	障碍	2	26	4.35334	.n.	n	zhang4-ai4	tʂɑŋ-ai	NA	28.5714	57.1429	10.7143	32.1429	4
326	robbery	7	3.83	3.93	.noun.name.	noun	抢劫	2	14	4.66176	.v.vn.	v	qiang3-jie2	tɕʰiɑŋ-tɕiɛ	NA	57.1429	57.1429	3.57143	39.2857	1
327	foam	4	3.84	4.85	.noun.name.	noun	泡沫	2	16	3.67507	.n.	n	pao4-mo4	pʰɑu-mo	NA	32.1429	35.7143	0	64.2857	2
328	gambling	8	3.84	3.54	.noun.verb.name.	noun	赌博	2	24	4.23785	.v.vn.	v	du3-bo2	tu-po	NA	75	75	3.57143	21.4286	1
329	worm	4	3.84	4.9	.noun.name.verb.	noun	虫子	2	9	4.33221	.n.	n	chong2-zi0	tʂʰuŋ-tsɿ	NA	32.1429	46.4286	25	28.5714	3
330	curtain	7	3.85	4.82	.noun.name.adjective.verb.unclassified.	noun	窗帘	2	20	3.89363	.n.	n	chuang1-lian2	tʂʰuɑŋ-lian	NA	64.2857	64.2857	21.4286	14.2857	1
331	insect	6	3.85	4.89	.noun.adjective.verb.name.	noun	昆虫	2	14	3.72894	.n.	n	kun1-chong2	kʰuən-tʂʰuŋ	NA	78.5714	78.5714	10.7143	10.7143	1
332	loyalty	7	3.85	1.57	.noun.	noun	忠诚	2	16	4.37075	.a.an.v.ad.	a	zhong1-cheng2	tʂuŋ-tʂʰəŋ	NA	64.2857	71.4286	14.2857	14.2857	3
333	parcel	6	3.85	4.81	.noun.name.verb.	noun	包裹	2	19	4.25327	.n.v.	n	bao1-guo3	pɑu-kuo	NA	75	75	3.57143	21.4286	1
334	consent	7	3.86	2.08	.noun.verb.name.	noun	同意	2	19	5.23409	.v.vn.	v	tong2-yi4	tʰuŋ-i	NA	14.2857	14.2857	17.8571	67.8571	1
335	framework	9	3.86	3.24	.noun.name.	noun	框架	2	19	3.01774	.n.	n	kuang4-jia4	kʰuɑŋ-tɕia	NA	46.4286	71.4286	7.14286	21.4286	7
336	invitation	10	3.86	3.65	.noun.name.	noun	邀请	2	26	4.89888	.v.vn.	v	yao1-qing3	iɑu-tɕʰiŋ	NA	82.1429	82.1429	7.14286	10.7143	1
337	marble	6	3.86	4.85	.noun.name.	noun	大理石	3	19	3.44216	.n.	n	da4-li3-shi2	ta-li-ʂʅ	NA	32.1429	32.1429	21.4286	46.4286	1
338	occupation	10	3.86	3.68	.noun.name.	noun	职业	2	16	4.76726	.n.	n	zhi2-ye4	tʂʅ-iɛ	NA	39.2857	64.2857	25	10.7143	6
339	phenomenon	10	3.86	2.26	.noun.name.	noun	现象	2	19	4.188	.n.	n	xian4-xiang4	ɕian-ɕiɑŋ	NA	89.2857	89.2857	3.57143	7.14286	1
340	vacuum	6	3.86	4.22	.noun.verb.name.	noun	真空	2	18	3.331	.n.	n	zhen1-kong1	tʂən-kʰuŋ	NA	42.8571	46.4286	25	28.5714	2
341	virus	5	3.86	3.48	.noun.name.	noun	病毒	2	19	4.51939	.n.	n	bing4-du2	piŋ-tu	NA	64.2857	64.2857	0	35.7143	1
342	battery	7	3.87	4.67	.noun.name.	noun	电池	2	11	4.18548	.n.	n	dian4-chi2	tian-tʂʰʅ	NA	85.7143	85.7143	7.14286	7.14286	1
343	cartoon	7	3.87	4.33	.noun.name.	noun	卡通	2	15	3.8297	.n.	n	ka3-tong1	kʰa-tʰuŋ	cognate	89.2857	100	0	0	2
344	evolution	9	3.87	2.61	.noun.name.	noun	进化	2	11	3.93757	.v.vn.	v	jin4-hua4	tɕin-xua	NA	28.5714	35.7143	46.4286	17.8571	3
345	hobby	5	3.87	2.93	.noun.name.	noun	爱好	2	16	4.12977	.n.v.	n	ai4-hao4	ai-xɑu	NA	64.2857	89.2857	3.57143	7.14286	4
346	mushroom	8	3.87	4.83	.noun.name.	noun	蘑菇	2	30	3.82585	.n.	n	mo2-gu0	mo-ku	NA	100	100	0	0	1
347	palm	4	3.87	4.83	.noun.name.verb.	noun	手掌	2	16	3.58762	.n.	n	shou2-zhang3	ʂəu-tʂɑŋ	NA	32.1429	39.2857	10.7143	50	2
348	pregnancy	9	3.87	4.31	.noun.name.	noun	怀孕	2	12	4.81747	.v.vn.	v	huai2-yun4	xuai-yn	NA	71.4286	71.4286	7.14286	21.4286	1
349	slave	5	3.87	4.38	.noun.name.verb.	noun	奴隶	2	13	4.31441	.n.	n	nu2-li4	nu-li	NA	71.4286	71.4286	10.7143	17.8571	1
350	towel	5	3.87	4.86	.noun.name.	noun	毛巾	2	7	4.13925	.n.	n	mao2-jin1	mɑu-tɕin	NA	64.2857	67.8571	21.4286	10.7143	2
351	drought	7	3.88	3.74	.noun.name.	noun	干旱	2	10	3.14577	.an.a.	an	gan1-han4	kan-xan	NA	21.4286	21.4286	21.4286	57.1429	1
352	emphasis	8	3.88	2.12	.noun.	noun	强调	2	22	3.87679	.v.	v	qiang2-diao4	tɕʰiɑŋ-tiɑu	NA	67.8571	75	14.2857	10.7143	3
353	examination	11	3.88	3.93	.noun.name.	noun	考试	2	14	4.49154	.vn.v.	vn	kao3-shi4	kʰɑu-ʂʅ	NA	71.4286	92.8571	7.14286	0	3
354	feather	7	3.88	4.9	.noun.name.adverb.adjective.verb.	noun	羽毛	2	10	3.8297	.n.	n	yu3-mao2	y-mɑu	NA	53.5714	64.2857	28.5714	7.14286	3
355	grandson	8	3.88	4.3	.noun.name.	noun	孙子	2	9	4.21404	.n.nr.	n	sun1-zi0	suən-tsɿ	NA	85.7143	85.7143	7.14286	7.14286	1
356	hacker	6	3.88	3.74	.name.noun.verb.	name	黑客	2	21	3.71172	.n.	n	hei1-ke4	xei-kʰɤ	cognate	50	64.2857	10.7143	25	2
357	harmony	7	3.88	2.46	.noun.name.verb.	noun	和谐	2	19	3.91142	.a.an.ad.	a	he2-xie2	xɤ-ɕiɛ	NA	67.8571	67.8571	17.8571	14.2857	1
358	humanity	8	3.88	2.36	.noun.name.	noun	人性	2	10	4.04654	.n.	n	ren2-xing4	ʐən-ɕiŋ	NA	42.8571	71.4286	28.5714	0	5
359	penguin	7	3.88	5	.noun.name.adjective.verb.unclassified.	noun	企鹅	2	18	3.86637	.n.	n	qi3-e2	tɕʰi-ɤ	NA	78.5714	78.5714	10.7143	10.7143	1
360	playground	10	3.88	4.77	.noun.name.	noun	操场	2	22	3.6198	.n.	n	cao1-chang3	tsʰɑu-tʂʰɑŋ	NA	67.8571	78.5714	14.2857	7.14286	3
361	tango	5	3.88	4.1	.noun.name.verb.adjective.	noun	探戈	2	15	3.88021	.n.nz.	n	tan4-ge1	tʰan-kɤ	cognate	67.8571	67.8571	14.2857	17.8571	1
362	basketball	10	3.89	4.97	.noun.name.	noun	篮球	2	27	4.33996	.n.	n	lan2-qiu2	lan-tɕʰiəu	NA	100	100	0	0	1
363	echo	4	3.89	3.64	.verb.name.	verb	回声	2	13	3.24452	.n.	n	hui2-sheng1	xuei-ʂəŋ	NA	39.2857	64.2857	10.7143	25	3
364	ink	3	3.89	4.56	.noun.name.verb.	noun	墨水	2	19	3.69639	.n.	n	mo4-shui3	mo-ʂuei	NA	85.7143	96.4286	0	3.57143	2
365	kite	4	3.89	5	.noun.name.adjective.verb.unclassified.number.	noun	风筝	2	16	3.49898	.n.	n	feng1-zheng1	fəŋ-tʂəŋ	NA	89.2857	89.2857	3.57143	7.14286	1
366	province	8	3.89	3.1	.noun.name.	noun	省	1	9	4.62042	.n.v.	n	sheng3	ʂəŋ	NA	71.4286	92.8571	0	7.14286	2
367	punk	4	3.89	3.1	.noun.name.verb.	noun	朋克	2	15	2.42791	.nr.	nr	peng2-ke4	pʰəŋ-kʰɤ	NA	39.2857	39.2857	25	35.7143	1
368	radar	5	3.89	4.57	.noun.name.	noun	雷达	2	19	3.99087	.n.nr.nz.	n	lei2-da2	lei-ta	cognate	42.8571	42.8571	3.57143	53.5714	1
369	scope	5	3.89	3.74	.noun.name.verb.	noun	范围	2	15	4.62718	.n.	n	fan4-wei2	fan-uei	NA	28.5714	32.1429	46.4286	21.4286	2
370	swallow	7	3.89	3.89	.verb.noun.name.	verb	吞咽	2	16	2.90504	.v.	v	tun1-yan4	tʰuən-ian	NA	21.4286	71.4286	17.8571	10.7143	7
371	umbrella	8	3.89	5	.noun.name.	noun	雨伞	2	14	3.31877	.n.	n	yu2-san3	y-san	NA	85.7143	100	0	0	2
372	worship	7	3.89	2.62	.noun.name.	noun	崇拜	2	20	4.24305	.v.vn.	v	chong2-bai4	tʂʰuŋ-pai	NA	28.5714	32.1429	17.8571	50	2
373	anxiety	7	3.9	2.21	.noun.name.	noun	焦虑	2	22	4.06138	.a.an.	a	jiao1-ju4	tɕiɑu-tɕy	NA	42.8571	75	17.8571	7.14286	4
374	cabin	5	3.9	4.92	.noun.name.adjective.verb.unclassified.	noun	小木屋	3	16	1.47367	NA	NA	xiao3-mu4-wu1	ɕiɑu-mu-u	NA	7.14286	17.8571	46.4286	35.7143	4
375	chimney	7	3.9	5	.noun.name.	noun	烟囱	2	17	3.52289	.n.	n	yan1-cong1	ian-tsʰuŋ	NA	42.8571	42.8571	0	57.1429	1
376	clown	5	3.9	4.9	.noun.adjective.name.verb.	noun	小丑	2	7	4.46179	.n.	n	xiao2-chou3	ɕiɑu-tʂʰəu	NA	35.7143	35.7143	17.8571	46.4286	1
377	deposit	7	3.9	3.92	.noun.verb.name.	noun	押金	2	16	3.22186	.n.	n	ya1-jin1	ia-tɕin	NA	32.1429	78.5714	10.7143	10.7143	7
378	expedition	10	3.9	2.96	.noun.name.	noun	探索	2	21	3.98822	.v.vn.	v	tan4-suo3	tʰan-suo	NA	3.57143	3.57143	28.5714	67.8571	1
379	logic	5	3.9	1.72	.noun.name.	noun	逻辑	2	24	4.03715	.n.	n	luo2-ji0	luo-tɕi	cognate	71.4286	92.8571	7.14286	0	3
380	philosophy	10	3.9	2.14	.noun.name.	noun	哲学	2	18	3.85569	.n.	n	zhe2-xue2	tʂɤ-ɕyɛ	NA	71.4286	71.4286	17.8571	10.7143	1
381	rank	4	3.9	2.86	.noun.verb.name.adjective.	noun	排名	2	17	3.78543	.v.vn.	v	pai2-ming2	pʰai-miŋ	NA	35.7143	67.8571	14.2857	17.8571	5
382	sensation	9	3.9	2.87	.noun.name.	noun	感觉	2	22	5.80238	.n.v.	n	gan3-jue2	kan-tɕyɛ	NA	14.2857	17.8571	28.5714	53.5714	2
383	dialogue	8	3.91	3	.noun.name.	noun	对话	2	13	4.32919	.vn.v.	vn	dui4-hua4	tuei-xua	NA	85.7143	89.2857	3.57143	7.14286	2
384	dignity	7	3.91	2.03	.noun.name.	noun	尊严	2	19	4.13925	.n.	n	zun1-yan2	tsuən-ian	NA	28.5714	32.1429	25	42.8571	2
385	gene	4	3.91	3.59	.noun.name.	noun	基因	2	17	4.29453	.n.	n	ji1-yin1	tɕi-in	cognate	82.1429	82.1429	3.57143	14.2857	1
386	lip	3	3.91	4.96	.noun.adjective.name.	noun	嘴唇	2	26	4.18884	.n.	n	zui3-chun2	tsuei-tʂʰuən	NA	82.1429	92.8571	3.57143	3.57143	2
387	mainland	8	3.91	4.31	.noun.adjective.name.	noun	大陆	2	10	3.97882	.n.	n	da4-lu4	ta-lu	NA	85.7143	89.2857	10.7143	0	2
388	thief	5	3.91	4.37	.noun.	noun	小偷	2	14	4.23183	.n.	n	xiao3-tou1	ɕiɑu-tʰəu	NA	75	96.4286	3.57143	0	2
389	volcano	7	3.91	4.75	.noun.name.	noun	火山	2	7	3.89855	.n.	n	huo3-shan1	xuo-ʂan	NA	60.7143	60.7143	7.14286	32.1429	1
390	bark	4	3.92	4.52	.noun.verb.name.adjective.unclassified.	noun	吠	1	7	3.46044	.g.	g	fei4	fei	NA	21.4286	67.8571	14.2857	17.8571	6
391	bowling	7	3.92	4.56	.noun.verb.name.	noun	保龄球	3	33	3.96922	.n.	n	bao3-ling2-qiu2	pɑu-liŋ-tɕʰiəu	NA	39.2857	53.5714	28.5714	17.8571	2
392	casualty	8	3.92	2.85	.noun.name.	noun	伤亡	2	9	3.99481	.vn.v.	vn	shang1-wang2	ʂɑŋ-uɑŋ	NA	7.14286	10.7143	53.5714	35.7143	2
393	clash	5	3.92	2.63	.noun.verb.name.	noun	冲突	2	15	4.25037	.vn.v.	vn	chong1-tu1	tʂʰuŋ-tʰu	NA	25	42.8571	7.14286	50	5
394	discount	8	3.92	2.79	.noun.verb.name.adjective.	noun	折扣	2	13	3.52675	.n.	n	zhe2-kou4	tʂɤ-kʰəu	NA	60.7143	92.8571	7.14286	0	3
395	personnel	9	3.92	3.56	.noun.name.adjective.	noun	人员	2	9	4.91803	.n.	n	ren2-yuan2	ʐən-yan	NA	7.14286	21.4286	64.2857	14.2857	4
396	poison	6	3.92	4.27	.noun.adjective.name.	noun	毒药	2	18	4.02634	.n.	n	du2-yao4	tu-iɑu	NA	64.2857	75	17.8571	7.14286	3
397	representative	14	3.92	3.39	.noun.adjective.name.	noun	代表	2	13	5.0284	.n.v.	n	dai4-biao3	tai-piɑu	NA	60.7143	85.7143	7.14286	7.14286	5
398	scissors	8	3.92	4.85	.noun.name.verb.	noun	剪刀	2	13	4.06474	.n.	n	jian3-dao1	tɕian-tɑu	NA	67.8571	71.4286	0	28.5714	2
399	shortage	8	3.92	2.46	.noun.name.	noun	短缺	2	22	3.27301	.v.vn.	v	duan3-que1	tuan-tɕʰyɛ	NA	25	35.7143	64.2857	0	3
400	wisdom	6	3.92	1.53	.noun.name.verb.	noun	智慧	2	27	4.28525	.n.	n	zhi4-hui4	tʂʅ-xuei	NA	60.7143	82.1429	14.2857	3.57143	5
401	blanket	7	3.93	5	.noun.verb.name.	noun	毯子	2	15	4.03477	.n.	n	tan3-zi0	tʰan-tsɿ	NA	32.1429	35.7143	50	14.2857	2
402	chin	4	3.93	4.89	.noun.name.	noun	下巴	2	7	4.06806	.n.	n	xia4-ba0	ɕia-pa	NA	25	25	39.2857	35.7143	1
403	consequence	11	3.93	2.64	.noun.	noun	结果	2	17	5.32407	.n.d.	n	jie2-guo3	tɕiɛ-kuo	NA	64.2857	82.1429	14.2857	3.57143	3
404	poster	6	3.93	4.66	.noun.name.	noun	海报	2	17	3.92083	.n.	n	hai3-bao4	xai-pɑu	NA	82.1429	82.1429	14.2857	3.57143	1
405	pupil	5	3.93	4.55	.noun.name.	noun	小学生	3	16	3.18124	.n.	n	xiao3-xue2-sheng1	ɕiɑu-ɕyɛ-ʂəŋ	NA	50	60.7143	17.8571	21.4286	3
406	trunk	5	3.93	4.71	.noun.name.	noun	树桩	2	19	3.06474	.n.	n	shu4-zhuang1	ʂu-tʂuɑŋ	NA	7.14286	14.2857	39.2857	46.4286	3
407	corn	4	3.94	4.96	.noun.name.	noun	玉米	2	11	4.29453	.n.	n	yu4-mi3	y-mi	NA	71.4286	78.5714	21.4286	0	2
408	exception	9	3.94	1.85	.noun.	noun	例外	2	13	4.05913	.v.n.	v	li4-wai4	li-uai	NA	39.2857	39.2857	57.1429	3.57143	1
409	expectation	11	3.94	1.62	.noun.name.	noun	期望	2	23	4.4284	.v.vn.	v	qi1-wang4	tɕʰi-uɑŋ	NA	46.4286	89.2857	7.14286	3.57143	4
410	lawn	4	3.94	4.93	.noun.name.	noun	草坪	2	17	3.94496	.n.	n	cao3-ping2	tsʰɑu-pʰiŋ	NA	14.2857	21.4286	7.14286	71.4286	2
411	perfume	7	3.94	4.66	.noun.name.verb.	noun	香水	2	13	4.16209	.n.	n	xiang1-shui3	ɕiɑŋ-ʂuei	NA	82.1429	82.1429	14.2857	3.57143	1
412	ant	3	3.95	4.86	.noun.name.adjective.verb.	noun	蚂蚁	2	18	3.86987	.n.	n	ma2-yi3	ma-i	NA	89.2857	89.2857	3.57143	7.14286	1
413	awareness	9	3.95	1.84	.noun.name.	noun	意识	2	20	4.99232	.n.v.	n	yi4-shi2	i-ʂʅ	NA	71.4286	85.7143	10.7143	3.57143	5
414	chemistry	9	3.95	3.64	.noun.name.	noun	化学	2	12	4.25971	.n.	n	hua4-xue2	xua-ɕyɛ	NA	89.2857	89.2857	10.7143	0	1
415	efficiency	10	3.95	2.15	.noun.name.	noun	效率	2	21	3.74319	.n.	n	xiao4-lv4	ɕiɑu-ly	NA	78.5714	82.1429	17.8571	0	2
416	hint	4	3.95	2.33	.noun.verb.	noun	提示	2	17	4.22649	.v.vn.	v	ti2-shi4	tʰi-ʂʅ	NA	32.1429	53.5714	28.5714	17.8571	3
417	adviser	7	3.96	3.67	.noun.name.	noun	建议者	3	21	1.47367	NA	NA	jian4-yi4-zhe3	tɕian-i-tʂɤ	NA	39.2857	57.1429	42.8571	0	6
418	ambassador	10	3.96	4.28	.noun.name.	noun	大使	2	11	4.0477	.n.	n	da4-shi3	ta-ʂʅ	NA	53.5714	53.5714	21.4286	25	1
419	comparison	10	3.96	2	.noun.	noun	比较	2	14	5.00374	.d.vn.v.	d	bi3-jiao4	pi-tɕiɑu	NA	64.2857	96.4286	3.57143	0	2
420	essence	7	3.96	1.66	.noun.name.	noun	本质	2	13	3.96643	.n.	n	ben3-zhi4	pən-tʂʅ	NA	17.8571	39.2857	32.1429	28.5714	5
421	physics	7	3.96	3.07	.noun.name.	noun	物理	2	19	4.03597	.n.	n	wu4-li3	u-li	NA	92.8571	92.8571	3.57143	3.57143	1
422	sin	3	3.96	1.85	.noun.name.	noun	罪恶	2	23	4.24231	.n.	n	zui4-e4	tsuei-ɤ	NA	17.8571	50	10.7143	39.2857	4
423	expenditure	11	3.97	2.76	.noun.name.	noun	花费	2	16	3.98955	.v.n.	v	hua1-fei4	xua-fei	NA	14.2857	28.5714	17.8571	53.5714	3
424	facility	8	3.97	3.58	.noun.name.	noun	设施	2	15	4.014	.n.	n	she4-shi1	ʂɤ-ʂʅ	NA	35.7143	64.2857	25	10.7143	3
425	introduction	12	3.97	3	.noun.name.	noun	介绍	2	12	4.88596	.v.vn.	v	jie4-shao4	tɕiɛ-ʂɑu	NA	89.2857	96.4286	3.57143	0	3
426	profession	10	3.97	2.83	.noun.name.	noun	专业	2	9	4.68211	.n.	n	zhuan1-ye4	tʂuan-iɛ	NA	42.8571	75	21.4286	3.57143	2
427	thumb	5	3.97	4.96	.noun.name.	noun	大拇指	3	20	3.53813	.n.	n	da4-mu2-zhi3	ta-mu-tʂʅ	NA	60.7143	75	7.14286	17.8571	2
428	tissue	6	3.97	4.93	.noun.name.	noun	纸巾	2	10	3.81013	.n.	n	zhi3-jin1	tʂʅ-tɕin	NA	46.4286	89.2857	3.57143	7.14286	7
429	visitor	7	3.97	4.25	.noun.name.	noun	拜访者	3	23	1.47367	NA	NA	bai4-fang3-zhe3	pai-fɑŋ-tʂɤ	NA	25	96.4286	3.57143	0	7
430	beard	5	3.98	4.96	.noun.name.adjective.verb.adverb.	noun	胡子	2	12	4.37075	.n.	n	hu2-zi0	xu-tsɿ	NA	35.7143	53.5714	14.2857	32.1429	4
431	cock	4	3.98	4.79	.noun.verb.name.adjective.unclassified.adverb.	noun	公鸡	2	11	3.41816	.n.	n	gong1-ji1	kuŋ-tɕi	NA	50	53.5714	17.8571	28.5714	2
432	dinosaur	8	3.98	4.87	.noun.name.	noun	恐龙	2	15	3.90504	.n.	n	kong3-long2	kʰuŋ-luŋ	NA	78.5714	78.5714	0	21.4286	1
433	drawer	6	3.98	4.67	.noun.name.adjective.verb.adverb.	noun	抽屉	2	16	4.06474	.n.	n	chou1-ti0	tʂʰəu-tʰi	NA	46.4286	46.4286	42.8571	10.7143	1
434	emperor	7	3.98	4.35	.name.noun.adjective.	name	皇帝	2	18	3.86461	.n.	n	huang2-di4	xuɑŋ-ti	NA	46.4286	64.2857	14.2857	21.4286	3
435	expense	7	3.98	2.57	.noun.name.	noun	花费	2	16	3.98955	.v.n.	v	hua1-fei4	xua-fei	NA	32.1429	71.4286	17.8571	10.7143	6
436	pencil	6	3.98	4.88	.noun.name.	noun	铅笔	2	20	3.86284	.n.	n	qian1-bi3	tɕʰian-pi	NA	100	100	0	0	1
437	plug	4	3.98	4.64	.noun.verb.name.	noun	插头	2	17	3.47367	.n.	n	cha1-tou2	tʂʰa-tʰəu	NA	21.4286	39.2857	17.8571	42.8571	6
438	reflection	10	3.98	3.29	.noun.name.	noun	反映	2	13	3.85388	.v.vn.	v	fan3-ying4	fan-iŋ	NA	28.5714	53.5714	42.8571	3.57143	4
439	reply	5	3.98	2.96	.noun.verb.name.adverb.	noun	回复	2	15	4.12203	.v.vn.	v	hui2-fu4	xuei-fu	NA	89.2857	96.4286	3.57143	0	2
440	substance	9	3.98	3.44	.noun.name.	noun	物质	2	16	4.3773	.n.	n	wu4-zhi4	u-tʂʅ	NA	35.7143	39.2857	35.7143	25	2
441	bacteria	8	3.99	4.14	.noun.name.	noun	细菌	2	19	4.0013	.n.	n	xi4-jun1	ɕi-tɕyn	NA	60.7143	64.2857	7.14286	28.5714	2
442	catalogue	9	3.99	4.36	.noun.name.	noun	目录	2	13	3.78543	.n.	n	mu4-lu4	mu-lu	NA	32.1429	57.1429	32.1429	10.7143	5
443	description	11	3.99	2.43	.noun.name.	noun	描述	2	19	4.51664	.v.vn.	v	miao2-shu4	miɑu-ʂu	NA	85.7143	92.8571	0	7.14286	3
444	destiny	7	3.99	1.67	.noun.name.	noun	命运	2	15	4.69299	.n.	n	ming4-yun4	miŋ-yn	NA	60.7143	67.8571	28.5714	3.57143	3
445	fever	5	3.99	3.27	.noun.name.adjective.verb.	noun	发烧	2	15	3.94054	.v.vn.b.	v	fa1-shao1	fa-ʂɑu	NA	78.5714	82.1429	10.7143	7.14286	2
446	organ	5	3.99	4.77	.noun.name.verb.	noun	器官	2	24	4.24379	.n.	n	qi4-guan1	tɕʰi-kuan	NA	64.2857	71.4286	14.2857	14.2857	2
447	strawberry	10	3.99	5	.noun.name.adjective.verb.adverb.	noun	草莓	2	19	3.97882	.n.	n	cao3-mei2	tsʰɑu-mei	NA	100	100	0	0	1
448	banquet	7	4	4	.noun.name.	noun	宴会	2	16	4.2511	.n.	n	yan4-hui4	ian-xuei	NA	10.7143	17.8571	21.4286	60.7143	3
449	fantasy	7	4	1.59	.noun.name.	noun	幻想	2	17	4.55394	.n.v.	n	huan4-xiang3	xuan-ɕiɑŋ	NA	21.4286	28.5714	64.2857	7.14286	3
450	indication	10	4	1.97	.noun.name.	noun	指示	2	14	4.24965	.n.v.	n	zhi3-shi4	tʂʅ-ʂʅ	NA	14.2857	39.2857	42.8571	17.8571	4
451	jade	4	4	4.38	.name.noun.verb.adjective.adverb.number.	name	玉	1	5	3.68319	.n.	n	yu4	y	NA	14.2857	21.4286	7.14286	71.4286	3
452	lightning	9	4	4.59	.noun.name.verb.	noun	闪电	2	10	4.20445	.n.v.	n	shan3-dian4	ʂan-tian	NA	25	25	71.4286	3.57143	1
453	misery	6	4	2.04	.noun.adjective.verb.unclassified.	noun	痛苦	2	20	5.03585	.an.a.ad.	an	tong4-ku3	tʰuŋ-kʰu	NA	14.2857	28.5714	28.5714	42.8571	3
454	pearl	5	4	4.87	.noun.name.adjective.verb.	noun	珍珠	2	19	3.82003	.n.	n	zhen1-zhu1	tʂən-tʂu	NA	42.8571	42.8571	17.8571	39.2857	1
455	silk	4	4	4.7	.noun.name.adjective.verb.adverb.	noun	丝绸	2	16	3.57748	.n.	n	si1-chou2	sɿ-tʂʰəu	NA	64.2857	82.1429	3.57143	14.2857	3
456	assistance	10	4.01	2.25	.noun.name.	noun	帮助	2	16	5.47515	.v.vn.	v	bang1-zhu4	pɑŋ-tʂu	NA	28.5714	53.5714	46.4286	0	3
457	cloth	5	4.01	4.9	.noun.name.	noun	布	1	5	4.66288	.n.	n	bu4	pu	NA	28.5714	39.2857	60.7143	0	3
458	definition	10	4.01	3.07	.noun.name.	noun	定义	2	11	4.06917	.n.v.	n	ding4-yi4	tiŋ-i	NA	85.7143	92.8571	0	7.14286	2
459	instinct	8	4.01	2	.noun.name.verb.	noun	直觉	2	17	4.33521	.n.	n	zhi2-jue2	tʂʅ-tɕyɛ	NA	14.2857	25	32.1429	42.8571	3
460	passport	8	4.01	5	.noun.	noun	护照	2	20	4.23334	.n.	n	hu4-zhao4	xu-tʂɑu	NA	100	100	0	0	1
461	telegraph	9	4.01	4.59	.name.noun.verb.	name	电报	2	12	3.80813	.n.	n	dian4-bao4	tian-pɑu	NA	39.2857	39.2857	25	35.7143	1
462	triumph	7	4.01	2.17	.noun.name.	noun	胜利	2	16	4.72165	.v.vn.nz.	v	sheng4-li4	ʂəŋ-li	NA	42.8571	53.5714	7.14286	39.2857	4
463	divorce	7	4.02	3.25	.noun.name.	noun	离婚	2	21	4.75425	.v.vn.	v	li2-hun1	li-xuən	NA	82.1429	85.7143	3.57143	10.7143	2
464	mercy	5	4.02	1.57	.noun.name.	noun	仁慈	2	17	4.18294	.a.	a	ren2-ci2	ʐən-tsʰɿ	NA	28.5714	64.2857	7.14286	28.5714	6
465	revenge	7	4.02	1.54	.noun.verb.adjective.name.	noun	复仇	2	13	4.34114	.v.vn.	v	fu4-chou2	fu-tʂʰəu	NA	53.5714	78.5714	0	21.4286	3
466	shelf	5	4.02	4.96	.noun.name.	noun	架子	2	12	3.93004	.n.	n	jia4-zi0	tɕia-tsɿ	NA	46.4286	46.4286	50	3.57143	1
467	alliance	8	4.03	2.5	.noun.name.	noun	同盟	2	19	3.71919	.n.	n	tong2-meng2	tʰuŋ-məŋ	NA	17.8571	39.2857	21.4286	39.2857	4
468	butterfly	9	4.03	4.93	.noun.name.adverb.	noun	蝴蝶	2	30	4.06917	.n.	n	hu2-die2	xu-tiɛ	NA	100	100	0	0	1
469	client	6	4.03	3.9	.noun.name.verb.	noun	客户	2	13	4.80993	.n.	n	ke4-hu4	kʰɤ-xu	NA	50	71.4286	10.7143	17.8571	3
470	harvest	7	4.03	4	.noun.verb.name.adjective.	noun	丰收	2	10	3.13643	.v.vn.	v	feng1-shou4	fəŋ-ʂəu	NA	32.1429	71.4286	14.2857	14.2857	3
471	invasion	8	4.03	3.65	.noun.name.	noun	入侵	2	11	4.30298	.v.vn.	v	ru4-qin1	ʐu-tɕʰin	NA	17.8571	35.7143	7.14286	57.1429	5
472	painter	7	4.03	4.52	.noun.name.	noun	画家	2	18	3.94496	.n.	n	hua4-jia1	xua-tɕia	NA	67.8571	75	25	0	3
473	pigeon	6	4.03	4.71	.noun.name.verb.adjective.	noun	鸽子	2	14	4.14853	.n.	n	ge1-zi0	kɤ-tsɿ	NA	60.7143	60.7143	14.2857	25	1
474	sacrifice	9	4.03	2.8	.noun.verb.name.	noun	牺牲	2	19	4.62962	.v.vn.	v	xi1-sheng1	ɕi-ʂəŋ	NA	78.5714	82.1429	0	17.8571	2
475	temple	6	4.03	4.53	.noun.name.	noun	庙	1	8	3.4649	.n.	n	miao4	miɑu	NA	35.7143	78.5714	21.4286	0	4
476	depression	10	4.04	2.39	.noun.name.	noun	沮丧	2	16	4.39118	.a.an.	a	ju3-sang4	tɕy-sɑŋ	NA	14.2857	53.5714	39.2857	7.14286	8
477	habit	5	4.04	2.76	.noun.name.	noun	习惯	2	14	4.82081	.n.v.	n	xi2-guan4	ɕi-kuan	NA	89.2857	96.4286	3.57143	0	3
478	headquarters	12	4.04	4.14	.noun.name.	noun	总部	2	19	4.37349	.n.	n	zong3-bu4	tsuŋ-pu	NA	10.7143	17.8571	10.7143	71.4286	3
479	mask	4	4.04	4.96	.noun.name.	noun	面具	2	17	4.29975	.n.	n	mian4-ju4	mian-tɕy	NA	85.7143	92.8571	7.14286	0	3
480	pence	5	4.04	NA	.noun.name.	noun	便士	2	12	3.61669	.q.n.	q	bian4-shi4	pian-ʂʅ	cognate	39.2857	46.4286	7.14286	46.4286	2
481	picnic	6	4.04	4.83	.noun.name.	noun	野餐	2	27	3.88021	.n.	n	ye3-can1	iɛ-tsʰan	NA	75	75	21.4286	3.57143	1
482	satellite	9	4.04	4.73	.noun.name.adjective.	noun	卫星	2	12	4.42888	.n.	n	wei4-xing1	uei-ɕiŋ	NA	67.8571	67.8571	14.2857	17.8571	1
483	butcher	7	4.05	4.65	.noun.name.	noun	屠夫	2	15	3.68319	.n.	n	tu2-fu1	tʰu-fu	NA	39.2857	39.2857	10.7143	50	1
484	coin	4	4.05	4.89	.noun.name.	noun	硬币	2	16	4.23031	.n.	n	ying4-bi4	iŋ-pi	NA	92.8571	100	0	0	2
485	consultant	10	4.05	3.97	.noun.	noun	咨询	2	17	4.22649	.vn.v.	vn	zi1-xun2	ku-uən	NA	28.5714	64.2857	21.4286	14.2857	4
486	dispute	7	4.05	2.9	.noun.verb.name.	noun	争论	2	12	4.12592	.v.vn.	v	zheng1-lun4	tʂəŋ-luən	NA	14.2857	35.7143	17.8571	46.4286	6
487	emotion	7	4.05	2.44	.noun.name.	noun	情感	2	24	4.38001	.n.	n	qing2-gan3	tɕʰiŋ-kan	NA	39.2857	85.7143	14.2857	0	3
488	exit	4	4.05	3.93	.noun.name.	noun	出口	2	8	4.4844	.v.vn.	v	chu1-kou3	tʂʰu-kʰəu	NA	92.8571	100	0	0	2
489	flame	5	4.05	4.67	.noun.name.verb.	noun	火焰	2	16	4.10512	.n.	n	huo3-yan4	xuo-ian	NA	39.2857	50	42.8571	7.14286	3
490	friendship	10	4.05	2.39	.noun.name.	noun	友谊	2	14	4.28792	.n.	n	you3-yi4	iəu-i	NA	78.5714	100	0	0	2
491	frog	4	4.05	5	.noun.name.adjective.verb.	noun	青蛙	2	20	4.00515	.n.	n	qing1-wa1	tɕʰiŋ-ua	NA	78.5714	78.5714	17.8571	3.57143	1
492	infection	9	4.05	4.1	.noun.name.	noun	感染	2	22	4.55896	.v.vn.	v	gan2-ran3	kan-ʐan	NA	39.2857	42.8571	39.2857	17.8571	2
493	schedule	8	4.05	3.48	.noun.verb.name.unclassified.	noun	日程	2	16	3.91142	.n.	n	ri4-cheng2	ʐʅ-tʂʰəŋ	NA	35.7143	85.7143	14.2857	0	8
494	sympathy	8	4.05	1.88	.noun.name.	noun	同情	2	17	4.39432	.v.vn.	v	tong2-qing2	tʰuŋ-tɕʰiŋ	NA	46.4286	67.8571	3.57143	28.5714	4
495	villa	5	4.05	4.79	.name.noun.verb.	name	别墅	2	21	4.0077	.n.	n	bie2-shu4	piɛ-ʂu	NA	14.2857	17.8571	17.8571	64.2857	2
496	bean	4	4.06	5	.noun.name.	noun	豆子	2	10	3.94643	.n.	n	dou4-zi0	təu-tsɿ	NA	78.5714	92.8571	0	7.14286	3
497	explanation	11	4.06	1.87	.noun.name.	noun	解释	2	25	5.25822	.v.vn.	v	jie3-shi4	tɕiɛ-ʂʅ	NA	82.1429	82.1429	3.57143	14.2857	1
498	function	8	4.06	1.92	.noun.verb.name.	noun	功能	2	15	4.21718	.n.	n	gong1-neng2	kuŋ-nəŋ	NA	78.5714	100	0	0	3
499	ivory	5	4.06	4.76	.noun.name.	noun	象牙	2	15	3.34873	.n.	n	xiang4-ya2	ɕiɑŋ-ia	NA	10.7143	10.7143	14.2857	75	1
500	patience	8	4.06	1.66	.noun.name.	noun	耐心	2	13	4.43271	.a.ad.an.	a	nai4-xin1	nai-ɕin	NA	64.2857	67.8571	17.8571	14.2857	2
501	punishment	10	4.06	2.46	.noun.	noun	惩罚	2	21	4.59752	.v.vn.	v	cheng2-fa2	tʂʰəŋ-fa	NA	96.4286	96.4286	0	3.57143	1
502	request	7	4.06	2.59	.noun.verb.adjective.name.	noun	要求	2	16	5.19118	.v.n.	v	yao1-qiu2	iɑu-tɕʰiəu	NA	85.7143	92.8571	7.14286	0	2
503	resistance	10	4.06	2.68	.noun.name.	noun	抵抗	2	15	4.12106	.v.vn.	v	di3-kang4	ti-kʰɑŋ	NA	14.2857	35.7143	46.4286	17.8571	4
504	rubber	6	4.06	4.86	.noun.name.	noun	橡皮	2	20	3.32493	.n.	n	xiang4-pi2	ɕiɑŋ-pʰi	NA	21.4286	39.2857	46.4286	14.2857	3
505	sweat	5	4.06	4.71	.noun.verb.name.	noun	汗	1	6	4.21324	.n.	n	han4	xan	NA	28.5714	50	39.2857	10.7143	4
506	treaty	6	4.06	3.07	.noun.name.	noun	条约	2	13	3.68852	.n.	n	tiao2-yue1	tʰiɑu-yɛ	NA	14.2857	14.2857	25	60.7143	1
507	witch	5	4.06	4.17	.noun.name.verb.adjective.	noun	女巫	2	10	4.10308	.n.	n	nv3-wu1	ny-u	NA	42.8571	75	7.14286	17.8571	3
508	certificate	11	4.07	4.59	.noun.name.	noun	证书	2	11	3.69378	.n.	n	zheng4-shu1	tʂəŋ-ʂu	NA	42.8571	75	21.4286	3.57143	2
509	destruction	11	4.07	3.21	.noun.name.	noun	毁坏	2	20	3.68852	.v.vn.	v	hui3-huai4	xuei-xuai	NA	32.1429	60.7143	10.7143	28.5714	3
510	paradise	8	4.07	2.72	.noun.name.	noun	天堂	2	15	4.65523	.n.	n	tian1-tang2	tʰian-tʰɑŋ	NA	64.2857	64.2857	14.2857	21.4286	1
511	preparation	11	4.07	2.18	.noun.name.	noun	准备	2	18	5.82008	.v.vn.	v	zhun3-bei4	tʂuən-pei	NA	96.4286	100	0	0	2
512	relative	8	4.07	2.97	.adjective.noun.name.	adjective	亲戚	2	20	4.16209	.n.	n	qin1-qi0	tɕʰin-tɕʰi	NA	35.7143	85.7143	14.2857	0	10
513	salary	6	4.07	3.69	.noun.name.adjective.verb.	noun	工资	2	13	4.25327	.n.	n	gong1-zi1	kuŋ-tsɿ	NA	60.7143	85.7143	3.57143	10.7143	4
514	tool	4	4.07	4.6	.noun.name.	noun	工具	2	11	4.4932	.n.	n	gong1-ju4	kuŋ-tɕy	NA	100	100	0	0	1
515	bullet	6	4.08	4.83	.noun.name.	noun	子弹	2	14	4.8697	.n.	n	zi3-dan4	tsɿ-tan	NA	50	50	32.1429	17.8571	1
516	carrot	6	4.08	5	.noun.name.	noun	胡萝卜	3	22	3.82778	.n.	n	hu2-luo2-bo0	xu-luo-po	NA	64.2857	96.4286	0	3.57143	3
517	file	4	4.08	4.41	.noun.verb.name.preposition.	noun	文件	2	10	4.90488	.n.	n	wen2-jian4	uən-tɕian	NA	71.4286	89.2857	10.7143	0	3
518	helmet	6	4.08	4.92	.noun.name.verb.adjective.	noun	头盔	2	16	4.03118	.n.	n	tou2-kui1	tʰəu-kʰuei	NA	67.8571	67.8571	3.57143	28.5714	1
519	prayer	6	4.08	3.28	.noun.	noun	祈祷	2	19	4.76282	.v.vn.	v	qi2-dao3	tɕʰi-tɑu	NA	10.7143	14.2857	82.1429	3.57143	2
520	sequence	8	4.08	3.1	.noun.name.	noun	顺序	2	16	3.98689	.n.	n	shun4-xu4	ʂuən-ɕy	NA	32.1429	42.8571	39.2857	17.8571	2
521	virgin	6	4.08	3.31	.name.adjective.	name	处女	2	8	4.10001	.n.	n	chu4-nv3	tʂʰu-ny	NA	85.7143	85.7143	7.14286	7.14286	1
522	article	7	4.09	4.33	.noun.name.	noun	文章	2	15	4.51939	.n.	n	wen2-zhang1	uən-tʂɑŋ	NA	89.2857	89.2857	10.7143	0	1
523	existence	9	4.09	1.54	.noun.name.	noun	存在	2	12	5.03334	.v.vn.	v	cun2-zai4	tsʰuən-tsai	NA	85.7143	85.7143	7.14286	7.14286	1
524	homework	8	4.09	4.5	.noun.name.	noun	作业	2	12	4.43319	.n.v.vn.	n	zuo4-ye4	tsuo-iɛ	NA	57.1429	100	0	0	2
525	invention	9	4.09	3.48	.noun.name.	noun	发明	2	13	4.4564	.v.n.vn.	v	fa1-ming2	fa-miŋ	NA	64.2857	85.7143	7.14286	7.14286	4
526	log	3	4.09	4.96	.verb.name.	verb	登陆	2	19	3.98422	.v.vn.	v	deng1-lu4	təŋ-lu	NA	42.8571	71.4286	14.2857	14.2857	8
527	poet	4	4.09	4.36	.noun.name.	noun	诗人	2	10	3.96922	.n.	n	shi1-ren2	ʂʅ-ʐən	NA	42.8571	42.8571	32.1429	25	1
528	romance	7	4.09	2.19	.noun.name.	noun	浪漫	2	24	4.57679	.a.an.	a	lang4-man4	lɑŋ-man	NA	82.1429	85.7143	7.14286	7.14286	2
529	tooth	5	4.09	4.89	.noun.name.	noun	牙齿	2	12	4.44588	.n.	n	ya2-chi3	ia-tʂʰʅ	NA	85.7143	100	0	0	2
530	tuition	7	4.09	3.52	.noun.	noun	学费	2	17	3.91458	.n.	n	xue2-fei4	ɕyɛ-fei	NA	42.8571	46.4286	25	28.5714	2
531	biscuit	7	4.1	4.9	.noun.name.	noun	饼干	2	12	4.50102	.n.	n	bing3-gan1	piŋ-kan	NA	78.5714	82.1429	0	17.8571	2
532	branch	6	4.1	4.9	.noun.name.verb.	noun	分支	2	8	3.30618	.n.	n	fen1-zhi1	fən-tʂʅ	NA	42.8571	67.8571	25	7.14286	6
533	conclusion	10	4.1	2.11	.noun.name.	noun	结论	2	15	4.26886	.n.	n	jie2-lun4	tɕiɛ-luən	NA	78.5714	100	0	0	2
534	cotton	6	4.1	4.97	.noun.name.	noun	棉花	2	19	3.75013	.n.	n	mian2-hua1	mian-xua	NA	39.2857	78.5714	14.2857	7.14286	2
535	envelope	8	4.1	4.93	.noun.name.verb.	noun	信封	2	18	3.99087	.n.	n	xin4-feng1	ɕin-fəŋ	NA	89.2857	89.2857	0	10.7143	1
536	exam	4	4.1	4.48	.noun.name.	noun	考试	2	14	4.49154	.vn.v.	vn	kao3-shi4	kʰɑu-ʂʅ	NA	92.8571	100	0	0	3
537	feast	5	4.1	4.3	.noun.verb.name.adjective.adverb.	noun	盛宴	2	21	3.4468	.n.	n	sheng4-yan4	ʂəŋ-ian	NA	14.2857	35.7143	25	39.2857	5
538	poetry	6	4.1	3.5	.noun.name.	noun	诗歌	2	22	3.71919	.n.	n	shi1-ge1	ʂʅ-kɤ	NA	32.1429	60.7143	28.5714	10.7143	3
539	procedure	9	4.1	2.67	.noun.name.	noun	过程	2	18	4.69743	.n.	n	guo4-cheng2	kuo-tʂʰəŋ	NA	25	71.4286	14.2857	14.2857	6
540	soap	4	4.1	4.93	.noun.name.	noun	肥皂	2	15	4.03597	.n.	n	fei2-zao4	fei-tsɑu	NA	82.1429	96.4286	3.57143	0	2
541	suggestion	10	4.1	2.23	.noun.name.	noun	建议	2	13	5.05574	.n.v.	n	jian4-yi4	tɕian-i	NA	96.4286	100	0	0	2
542	assault	7	4.11	3.41	.noun.name.	noun	攻击	2	12	4.90148	.v.vn.	v	gong1-ji1	kuŋ-tɕi	NA	7.14286	14.2857	25	60.7143	3
543	beast	5	4.11	4.63	.noun.name.	noun	野兽	2	22	4.18124	.n.	n	ye3-shou4	iɛ-ʂəu	NA	50	53.5714	14.2857	32.1429	2
544	cheque	6	4.11	4.11	.noun.adjective.name.verb.	noun	支票	2	15	4.57058	.n.	n	zhi1-piao4	tʂʅ-pʰiɑu	NA	82.1429	82.1429	3.57143	14.2857	1
545	cigarette	9	4.11	4.88	.noun.name.	noun	香烟	2	19	4.11909	.n.	n	xiang1-yan1	ɕiɑŋ-ian	NA	53.5714	96.4286	3.57143	0	3
546	commander	9	4.11	4.31	.noun.name.	noun	指挥官	3	26	4.34641	.n.	n	zhi3-hui1-guan1	tʂʅ-xuei-kuan	NA	10.7143	46.4286	32.1429	21.4286	9
547	compensation	12	4.11	3.25	.noun.name.	noun	补偿	2	18	4.32186	.vn.v.	vn	bu3-chang2	pu-tʂʰɑŋ	NA	21.4286	25	17.8571	57.1429	2
548	discipline	10	4.11	2.24	.noun.name.	noun	纪律	2	15	3.8297	.n.	n	ji4-lv4	tɕi-ly	NA	39.2857	57.1429	25	17.8571	5
549	earthquake	10	4.11	3.97	.noun.name.	noun	地震	2	21	4.1612	.n.	n	di4-zhen4	ti-tʂən	NA	100	100	0	0	1
550	fiction	7	4.11	2.14	.noun.name.	noun	小说	2	12	4.46134	.n.	n	xiao3-shuo1	ɕiɑu-ʂuo	NA	39.2857	50	32.1429	17.8571	2
551	muscle	6	4.11	4.5	.noun.name.	noun	肌肉	2	12	4.36632	.n.	n	ji1-rou4	tɕi-ʐəu	NA	96.4286	96.4286	0	3.57143	1
552	goat	4	4.12	5	.noun.name.verb.adjective.	noun	山羊	2	9	3.95511	.n.	n	shan1-yang2	ʂan-iɑŋ	NA	57.1429	71.4286	10.7143	17.8571	3
553	harbour	7	4.12	4.57	.noun.name.verb.adjective.adverb.	noun	港口	2	15	3.94789	.n.	n	gang2-kou3	kɑŋ-kʰəu	NA	39.2857	64.2857	14.2857	21.4286	4
554	illness	7	4.12	3.54	.noun.name.	noun	生病	2	15	4.44169	.v.	v	sheng1-bing4	ʂəŋ-piŋ	NA	32.1429	96.4286	3.57143	0	5
555	method	6	4.12	2.41	.noun.name.verb.	noun	方法	2	12	5.09433	.n.	n	fang1-fa3	fɑŋ-fa	NA	92.8571	100	0	0	2
556	contrast	8	4.13	2.64	.noun.verb.name.	noun	对比	2	9	3.8297	.vn.v.	vn	dui4-bi3	tuei-pi	NA	32.1429	46.4286	39.2857	14.2857	2
557	diary	5	4.13	4.5	.noun.adjective.name.verb.	noun	日记	2	9	4.30746	.n.	n	ri4-ji4	ʐʅ-tɕi	NA	92.8571	96.4286	3.57143	0	2
558	hug	3	4.13	4.14	.noun.name.	noun	拥抱	2	16	4.45865	.v.vn.	v	yong1-bao4	iuŋ-pɑu	NA	92.8571	96.4286	0	3.57143	2
559	intention	9	4.13	1.7	.noun.name.	noun	意图	2	21	3.97198	.n.v.	n	yi4-tu2	i-tʰu	NA	21.4286	57.1429	32.1429	10.7143	7
560	poem	4	4.13	4.03	.noun.name.verb.adjective.	noun	诗	1	8	4.39795	.n.	n	shi1	ʂʅ	NA	57.1429	92.8571	3.57143	3.57143	4
561	repair	6	4.13	3.32	.noun.verb.name.	noun	修复	2	18	4.0165	.v.vn.	v	xiu1-fu4	ɕiəu-fu	NA	53.5714	96.4286	3.57143	0	4
562	reward	6	4.13	3.41	.noun.verb.name.	noun	奖励	2	16	4.31063	.vn.v.	vn	jiang3-li4	tɕiɑŋ-li	NA	46.4286	89.2857	7.14286	3.57143	5
563	arrival	7	4.14	3.07	.noun.name.	noun	到达	2	14	4.75652	.v.	v	dao4-da2	tɑu-ta	NA	92.8571	100	0	0	3
564	ballet	6	4.14	4.04	.noun.name.verb.adjective.unclassified.	noun	芭蕾	2	23	3.93155	.n.	n	ba1-lei3	pa-lei	cognate	57.1429	60.7143	21.4286	17.8571	2
565	determination	13	4.14	1.7	.noun.name.	noun	决定	2	14	5.48731	.v.n.	v	jue2-ding4	tɕyɛ-tiŋ	NA	50	78.5714	17.8571	3.57143	3
566	enthusiasm	10	4.14	2.34	.noun.name.	noun	热情	2	21	4.49898	.an.a.ad.	an	re4-qing2	ʐɤ-tɕʰiŋ	NA	64.2857	71.4286	17.8571	10.7143	3
567	happiness	9	4.14	2.6	.noun.name.	noun	幸福	2	21	4.80651	.a.an.nz.	a	xing4-fu2	ɕiŋ-fu	NA	57.1429	100	0	0	6
568	whale	5	4.14	4.96	.noun.name.verb.	noun	鲸鱼	2	24	3.7747	.n.	n	jing1-yu2	tɕiŋ-y	NA	57.1429	85.7143	7.14286	7.14286	3
569	addition	8	4.15	2.89	.noun.name.	noun	增加	2	20	4.44634	.v.vn.	v	zeng1-jia1	tsəŋ-tɕia	NA	7.14286	28.5714	71.4286	0	5
570	analysis	8	4.15	2.56	.noun.name.	noun	分析	2	12	4.65609	.v.vn.	v	fen1-xi1	fən-ɕi	NA	92.8571	92.8571	7.14286	0	1
571	foundation	10	4.15	3.74	.noun.name.	noun	基础	2	21	4.20767	.n.	n	ji1-chu3	tɕi-tʂʰu	NA	78.5714	89.2857	7.14286	3.57143	3
572	ingredient	10	4.15	3.84	.noun.name.	noun	成分	2	10	4.00897	.n.	n	cheng2-fen4	tʂʰəŋ-fən	NA	14.2857	53.5714	14.2857	32.1429	5
573	mint	4	4.15	4.54	.noun.name.	noun	薄荷	2	26	3.81013	.n.	n	bo4-he0	po-xɤ	NA	67.8571	67.8571	3.57143	28.5714	1
574	shoe	4	4.15	4.97	.noun.name.verb.	noun	鞋子	2	18	4.54702	.n.	n	xie2-zi0	ɕiɛ-tsɿ	NA	53.5714	96.4286	0	3.57143	2
575	spy	3	4.15	4.14	.noun.verb.name.	noun	间谍	2	18	4.58088	.n.	n	jian4-die2	tɕian-tiɛ	NA	85.7143	92.8571	0	7.14286	2
576	trace	5	4.15	3.66	.verb.name.	verb	痕迹	2	20	4.53058	.n.	n	hen2-ji4	xən-tɕi	NA	17.8571	64.2857	25	10.7143	5
577	accent	6	4.16	3.26	.noun.name.	noun	口音	2	12	4.2164	.n.	n	kou3-yin1	kʰəu-in	NA	78.5714	78.5714	17.8571	3.57143	1
578	allowance	9	4.16	3.07	.noun.name.	noun	津贴	2	18	3.41319	.n.	n	jin1-tie1	tɕin-tʰiɛ	NA	7.14286	10.7143	82.1429	7.14286	2
579	basket	6	4.16	5	.noun.name.	noun	篮子	2	19	3.64686	.n.	n	lan2-zi0	lan-tsɿ	NA	89.2857	92.8571	7.14286	0	2
580	bubble	6	4.16	4.6	.noun.name.verb.	noun	泡泡	2	16	3.83161	.n.v.	n	pao4-pao4	pʰɑu-pʰɑu	NA	39.2857	89.2857	0	10.7143	3
581	crystal	7	4.16	4.58	.noun.name.	noun	水晶	2	16	3.96222	.n.	n	shui3-jing1	ʂuei-tɕiŋ	NA	71.4286	85.7143	10.7143	3.57143	3
582	disappointment	14	4.16	1.93	.noun.name.	noun	失望	2	16	4.91063	.a.an.ad.	a	shi1-wang4	ʂʅ-uɑŋ	NA	78.5714	85.7143	14.2857	0	3
583	horror	6	4.16	2.5	.noun.name.	noun	恐怖	2	18	4.95007	.a.an.	a	kong3-bu4	kʰuŋ-pu	NA	32.1429	64.2857	28.5714	7.14286	6
584	literature	10	4.16	4.1	.noun.name.	noun	文学	2	12	3.91615	.n.	n	wen2-xue2	uən-ɕyɛ	NA	82.1429	92.8571	3.57143	3.57143	3
585	error	5	4.17	2.68	.noun.name.	noun	错误	2	22	5.07356	.n.a.	n	cuo4-wu4	tsʰuo-u	NA	96.4286	100	0	0	2
586	manner	6	4.17	1.62	.noun.name.	noun	礼仪	2	10	3.49486	.n.	n	li3-yi2	li-i	NA	17.8571	64.2857	28.5714	7.14286	9
587	shark	5	4.17	4.93	.noun.name.	noun	鲨鱼	2	23	4.26886	.n.	n	sha1-yu2	ʂa-y	NA	53.5714	53.5714	32.1429	14.2857	1
588	sheet	5	4.17	4.93	.noun.name.	noun	床单	2	15	3.91615	.n.	n	chuang2-dan1	tʂʰuɑŋ-tan	NA	17.8571	46.4286	50	3.57143	6
589	wage	4	4.17	3.79	.noun.verb.	noun	工资	2	13	4.25327	.n.	n	gong1-zi1	kuŋ-tsɿ	NA	46.4286	50	10.7143	39.2857	2
590	bass	4	4.18	4.31	.noun.name.	noun	贝斯	2	16	3.27301	.nr.	nr	bei4-si1	pei-sɿ	NA	7.14286	21.4286	10.7143	67.8571	4
591	brick	5	4.18	4.83	.noun.name.	noun	砖	1	9	3.76147	.n.	n	zhuan1	tʂuan	NA	50	67.8571	3.57143	28.5714	3
592	clay	4	4.18	4.93	.noun.name.adjective.verb.	noun	粘土	2	14	3.09692	.n.	n	nian2-tu3	nian-tʰu	NA	7.14286	17.8571	39.2857	42.8571	3
593	colleague	9	4.18	3.79	.noun.name.	noun	同事	2	14	4.61762	.n.	n	tong2-shi4	tʰuŋ-ʂʅ	NA	82.1429	82.1429	10.7143	7.14286	1
594	creation	8	4.18	2.15	.noun.name.	noun	创造	2	16	4.63414	.v.vn.	v	chuang4-zao4	tʂʰuɑŋ-tsɑu	NA	67.8571	96.4286	3.57143	0	3
595	document	8	4.18	4.41	.noun.verb.name.	noun	文件	2	10	4.90488	.n.	n	wen2-jian4	uən-tɕian	NA	82.1429	92.8571	7.14286	0	3
596	expression	10	4.18	2.54	.noun.name.	noun	表达	2	14	4.60401	.v.vn.	v	biao3-da2	piɑu-ta	NA	75	85.7143	10.7143	3.57143	3
597	fame	4	4.18	1.96	.noun.name.	noun	名声	2	13	4.13264	.n.	n	ming2-sheng1	miŋ-ʂəŋ	NA	35.7143	60.7143	14.2857	25	3
598	hunter	6	4.18	4.41	.noun.name.	noun	猎人	2	13	4.01275	.n.	n	lie4-ren2	liɛ-ʐən	NA	75	96.4286	0	3.57143	6
599	nail	4	4.18	4.93	.noun.verb.name.	noun	指甲	2	14	4.22186	.n.	n	zhi3-jia2	tʂʅ-tɕia	NA	78.5714	82.1429	7.14286	10.7143	2
600	rainbow	7	4.18	4.57	.noun.name.	noun	彩虹	2	20	3.91142	.n.	n	cai3-hong2	tsʰai-xuŋ	NA	96.4286	96.4286	3.57143	0	1
601	tone	4	4.18	3.07	.noun.name.verb.	noun	音调	2	19	3.42791	.n.	n	yin1-diao4	in-tiɑu	NA	39.2857	60.7143	35.7143	3.57143	3
602	vegetable	9	4.18	4.89	.noun.adjective.name.	noun	蔬菜	2	26	4.0165	.n.	n	shu1-cai4	ʂu-tsʰai	NA	100	100	0	0	1
603	appointment	11	4.19	3	.noun.name.	noun	约会	2	12	5.2708	.v.n.vn.	v	yue1-hui4	yɛ-xuei	NA	42.8571	92.8571	7.14286	0	3
604	bee	3	4.19	4.88	.noun.name.unclassified.verb.adjective.adverb.	noun	蜜蜂	2	27	4.2386	.n.	n	mi4-feng1	mi-fəŋ	NA	96.4286	96.4286	3.57143	0	1
605	breeze	6	4.19	3.62	.noun.name.	noun	微风	2	17	3.47367	.n.	n	wei1-feng1	uei-fəŋ	NA	17.8571	35.7143	17.8571	46.4286	5
606	grade	5	4.19	3	.noun.name.	noun	年级	2	12	4.59359	.n.	n	nian2-ji2	nian-tɕi	NA	39.2857	92.8571	3.57143	3.57143	6
607	humour	6	4.19	2.26	.noun.verb.adjective.name.	noun	幽默	2	25	4.22341	.a.an.	a	you1-mo4	iəu-mo	cognate	92.8571	96.4286	0	3.57143	2
608	jazz	4	4.19	3.9	.noun.name.	noun	爵士	2	20	4.49528	.n.	n	jue2-shi4	tɕyɛ-ʂʅ	cognate	85.7143	96.4286	3.57143	0	2
609	knight	6	4.19	4.79	.name.noun.	name	骑士	2	14	4.45413	.n.	n	qi2-shi4	tɕʰi-ʂʅ	NA	67.8571	67.8571	10.7143	21.4286	1
610	lover	5	4.19	3.68	.noun.name.verb.	noun	爱人	2	12	4.18039	.n.	n	ai4-ren0	ai-ʐən	NA	85.7143	100	0	0	2
611	midnight	8	4.19	3.14	.noun.name.	noun	午夜	2	12	4.33759	.t.	t	wu3-ye4	u-iɛ	NA	82.1429	100	0	0	3
612	grave	5	4.2	4.56	.noun.adjective.name.verb.	noun	坟墓	2	20	4.09589	.n.	n	fen2-mu4	fən-mu	NA	28.5714	39.2857	28.5714	32.1429	4
613	judgment	8	4.2	1.68	.noun.name.	noun	判断	2	18	4.40767	.v.vn.n.	v	pan4-duan4	pʰan-tuan	NA	39.2857	71.4286	28.5714	0	7
614	regulation	10	4.2	2	.noun.name.	noun	规则	2	14	4.6668	.n.a.	n	gui1-ze2	kuei-tsɤ	NA	17.8571	57.1429	39.2857	3.57143	6
615	stamp	5	4.2	4.7	.noun.verb.name.	noun	邮票	2	18	3.65552	.n.	n	you2-piao4	iəu-pʰiɑu	NA	82.1429	89.2857	7.14286	3.57143	3
616	ambition	8	4.21	1.74	.noun.name.	noun	野心	2	15	3.72409	.n.	n	ye3-xin1	iɛ-ɕin	NA	57.1429	82.1429	3.57143	14.2857	4
617	applause	8	4.21	4.29	.noun.	noun	鼓掌	2	25	4.22955	.v.	v	gu2-zhang3	ku-tʂɑŋ	NA	32.1429	50	14.2857	35.7143	2
618	banana	6	4.21	5	.noun.name.	noun	香蕉	2	24	4.07137	.n.	n	xiang1-jiao1	ɕiɑŋ-tɕiɑu	NA	100	100	0	0	1
619	bride	5	4.21	4.63	.noun.name.verb.	noun	新娘	2	23	4.42111	.n.	n	xin1-niang2	ɕin-niɑŋ	NA	57.1429	57.1429	14.2857	28.5714	1
620	courage	7	4.21	1.52	.noun.name.	noun	勇气	2	13	4.5279	.n.	n	yong3-qi4	iuŋ-tɕʰi	NA	75	75	17.8571	7.14286	1
621	criticism	9	4.21	2.07	.noun.name.	noun	批评	2	14	4.12008	.v.vn.	v	pi1-ping2	pʰi-pʰiŋ	NA	32.1429	64.2857	14.2857	21.4286	4
622	fireplace	9	4.21	4.68	.noun.name.	noun	火炉	2	12	3.31877	.n.	n	huo3-lu2	xuo-lu	NA	10.7143	14.2857	53.5714	32.1429	2
623	flood	5	4.21	4.62	.noun.name.	noun	洪水	2	13	3.65265	.n.	n	hong2-shui3	xuŋ-ʂuei	NA	85.7143	85.7143	10.7143	3.57143	1
624	materials	9	4.21	4.26	.noun.name.	noun	材料	2	17	4.33878	.n.	n	cai2-liao4	tsʰai-liɑu	NA	78.5714	85.7143	10.7143	3.57143	2
625	parent	6	4.21	4.56	.noun.name.adjective.	noun	父母	2	9	5.17971	.n.	n	fu4-mu3	fu-mu	NA	82.1429	96.4286	0	3.57143	4
626	tent	4	4.21	4.96	.noun.name.	noun	帐篷	2	23	4.06585	.n.	n	zhang4-peng0	tʂɑŋ-pʰəŋ	NA	64.2857	64.2857	3.57143	32.1429	1
627	torch	5	4.21	4.76	.noun.name.	noun	火炬	2	12	4.08646	.n.	n	huo3-ju4	xuo-tɕy	NA	32.1429	39.2857	10.7143	50	2
628	academy	7	4.22	4.29	.name.noun.	name	学术	2	13	3.55646	.n.	n	xue2-shu4	ɕyɛ-ʂu	NA	57.1429	67.8571	32.1429	0	4
629	cell	4	4.22	4.44	.noun.name.	noun	细胞	2	17	4.15219	.n.	n	xi4-bao1	ɕi-pɑu	NA	89.2857	89.2857	7.14286	3.57143	1
630	champagne	9	4.22	4.82	.noun.name.	noun	香槟	2	23	4.38269	.n.	n	xiang1-bin1	ɕiɑŋ-pin	NA	10.7143	10.7143	32.1429	57.1429	1
631	claw	4	4.22	4.83	.name.noun.verb.adjective.unclassified.	name	爪子	2	7	3.81013	.n.	n	zhua3-zi0	tʂua-tsɿ	NA	21.4286	21.4286	17.8571	60.7143	1
632	content	7	4.22	2.59	.noun.adjective.name.	noun	内容	2	14	4.5985	.n.	n	nei4-rong2	nei-ʐuŋ	NA	78.5714	89.2857	7.14286	3.57143	2
633	discovery	9	4.22	2.36	.noun.name.	noun	发现	2	13	5.76979	.v.vn.	v	fa1-xian4	fa-ɕian	NA	85.7143	92.8571	7.14286	0	2
634	instrument	10	4.22	4.27	.noun.name.	noun	乐器	2	21	3.82003	.n.	n	yue4-qi4	yɛ-tɕʰi	NA	67.8571	82.1429	17.8571	0	4
635	scandal	7	4.22	2.13	.noun.name.	noun	丑闻	2	13	3.93306	.n.	n	chou3-wen2	tʂʰəu-uən	NA	57.1429	64.2857	10.7143	25	3
636	sensitive	9	4.22	2.21	.adjective.name.	adjective	敏感的	3	32	1.47367	NA	NA	min2-gan3-de0	min-kan-tɤ	NA	64.2857	92.8571	7.14286	0	3
637	sofa	4	4.22	4.9	.noun.name.	noun	沙发	2	12	4.43224	.n.	n	sha1-fa1	ʂa-fa	cognate	100	100	0	0	1
638	antique	7	4.23	3.75	.adjective.noun.name.	adjective	古董	2	17	3.94496	.n.	n	gu2-dong3	ku-tuŋ	NA	35.7143	50	7.14286	42.8571	4
639	author	6	4.23	4.26	.noun.	noun	作者	2	15	4.13643	.n.	n	zuo4-zhe3	tsuo-tʂɤ	NA	100	100	0	0	1
640	curry	5	4.23	4.84	.verb.name.	verb	咖喱	2	20	3.55285	.n.	n	ga1-li2	ka-li	cognate	71.4286	75	7.14286	17.8571	2
641	entrance	8	4.23	4.23	.noun.name.	noun	入口	2	5	4.19713	.n.v.	n	ru4-kou3	ʐu-kʰəu	NA	92.8571	96.4286	3.57143	0	2
642	exchange	8	4.23	2.74	.noun.name.verb.	noun	交换	2	16	4.46134	.v.vn.	v	jiao1-huan4	tɕiɑu-xuan	NA	96.4286	100	0	0	2
643	journalist	10	4.23	4.04	.noun.name.	noun	记者	2	13	4.70412	.n.	n	ji4-zhe3	tɕi-tʂɤ	NA	71.4286	75	21.4286	3.57143	2
644	lawyer	6	4.23	4.7	.noun.name.	noun	律师	2	15	5.30285	.n.	n	lv4-shi1	ly-ʂʅ	NA	96.4286	96.4286	3.57143	0	1
645	symbol	6	4.23	3.11	.noun.name.	noun	符号	2	16	3.99612	.n.	n	fu2-hao4	fu-xɑu	NA	35.7143	96.4286	3.57143	0	4
646	tear	4	4.23	4.56	.verb.name.noun.adverb.	verb	眼泪	2	19	4.19134	.n.	n	yan3-lei4	ian-lei	NA	82.1429	100	0	0	4
647	aspect	6	4.24	1.82	.noun.name.	noun	方面	2	13	4.9531	.n.	n	fang1-mian4	fɑŋ-mian	NA	82.1429	85.7143	3.57143	10.7143	2
648	celebration	11	4.24	3.47	.noun.name.	noun	庆祝	2	15	4.7476	.v.vn.	v	qing4-zhu4	tɕʰiŋ-tʂu	NA	89.2857	96.4286	3.57143	0	3
649	concept	7	4.24	1.41	.noun.name.	noun	概念	2	21	4.02634	.n.	n	gai4-nian4	kai-nian	NA	78.5714	82.1429	17.8571	0	2
650	desire	6	4.24	1.7	.noun.verb.name.	noun	渴望	2	23	4.44402	.v.vn.	v	ke3-wang4	kʰɤ-uɑŋ	NA	32.1429	60.7143	35.7143	3.57143	2
651	dessert	7	4.24	4.93	.noun.name.	noun	甜点	2	20	1.47367	NA	NA	tian2-dian3	tʰian-tian	NA	50	64.2857	35.7143	0	3
652	luxury	6	4.24	2.59	.noun.name.adjective.	noun	奢侈	2	19	3.60401	.a.an.	a	she1-chi3	ʂɤ-tʂʰʅ	NA	32.1429	82.1429	17.8571	0	4
653	neighbour	9	4.24	4.64	.noun.name.verb.adjective.unclassified.	noun	邻居	2	15	4.72991	.n.	n	lin2-ju1	lin-tɕy	NA	100	100	0	0	1
654	oxygen	6	4.24	3.66	.noun.name.	noun	氧气	2	14	4.06474	.n.	n	yang3-qi4	iɑŋ-tɕʰi	NA	71.4286	96.4286	3.57143	0	3
655	petrol	6	4.24	4.29	.noun.adjective.name.verb.adverb.	noun	汽油	2	15	4.14485	.n.	n	qi4-you2	tɕʰi-iəu	NA	53.5714	67.8571	14.2857	17.8571	2
656	seed	4	4.24	4.71	.noun.	noun	种子	2	12	3.78754	.n.	n	zhong3-zi0	tʂuŋ-tsɿ	NA	89.2857	89.2857	7.14286	3.57143	1
657	spider	6	4.24	4.97	.noun.name.adjective.verb.unclassified.	noun	蜘蛛	2	26	4.32001	.n.	n	zhi1-zhu1	tʂʅ-tʂu	NA	92.8571	92.8571	7.14286	0	1
658	trousers	8	4.24	4.93	.noun.name.	noun	裤子	2	15	4.74598	.n.	n	ku4-zi0	kʰu-tsɿ	NA	75	82.1429	10.7143	7.14286	2
659	balloon	7	4.25	4.92	.noun.name.verb.	noun	气球	2	15	3.94934	.n.	n	qi4-qiu2	tɕʰi-tɕʰiəu	NA	78.5714	78.5714	7.14286	14.2857	1
660	carpet	6	4.25	4.96	.noun.name.	noun	地毯	2	18	4.25182	.n.	n	di4-tan3	ti-tʰan	NA	46.4286	57.1429	25	17.8571	3
661	cattle	6	4.25	4.64	.noun.name.	noun	牛	1	4	4.77274	.n.g.nr.	n	niu2	niəu	NA	17.8571	25	39.2857	35.7143	2
662	command	7	4.25	2.48	.noun.verb.name.	noun	命令	2	13	4.97171	.n.v.	n	ming4-ling4	miŋ-liŋ	NA	42.8571	57.1429	32.1429	10.7143	3
663	contribution	12	4.25	2.41	.noun.name.	noun	贡献	2	20	4.15582	.n.v.	n	gong4-xian4	kuŋ-ɕian	NA	92.8571	96.4286	3.57143	0	2
664	copper	6	4.25	4.52	.noun.name.	noun	铜	1	11	3.75013	.n.	n	tong2	tʰuŋ	NA	50	50	14.2857	35.7143	1
665	liquid	6	4.25	4.72	.noun.adjective.name.	noun	液体	2	18	3.90504	.n.	n	ye4-ti3	iɛ-tʰi	NA	92.8571	100	0	0	3
666	mini	4	4.25	2.89	.noun.name.adjective.unclassified.verb.	noun	迷你	2	16	3.88021	.b.	b	mi2-ni3	mi-ni	cognate	57.1429	92.8571	3.57143	3.57143	6
667	motor	5	4.25	4.84	.noun.name.	noun	摩托	2	21	3.88697	.n.	n	mo2-tuo1	mo-tʰuo	cognate	42.8571	71.4286	10.7143	17.8571	4
668	nerve	5	4.25	3.89	.noun.name.	noun	神经	2	17	4.63022	.n.	n	shen2-jing1	ʂən-tɕiŋ	NA	39.2857	39.2857	42.8571	17.8571	1
669	pizza	5	4.25	5	.noun.name.	noun	披萨	2	19	3.74319	.nr.	nr	pi1-sa4	pʰi-sa	cognate	78.5714	100	0	0	4
670	signal	6	4.25	3.86	.noun.verb.name.	noun	信号	2	14	4.82605	.n.	n	xin4-hao4	ɕin-xɑu	NA	82.1429	85.7143	14.2857	0	2
671	tide	4	4.25	4.1	.noun.name.	noun	潮汐	2	21	3.16387	.n.	n	chao2-xi1	tʂʰɑu-ɕi	NA	10.7143	21.4286	46.4286	32.1429	3
672	detective	9	4.26	4.21	.noun.name.adjective.	noun	侦探	2	19	4.74551	.n.vn.	n	zhen1-tan4	tʂən-tʰan	NA	64.2857	71.4286	21.4286	7.14286	3
673	knee	4	4.26	5	.noun.name.verb.	noun	膝盖	2	26	4.30873	.n.	n	xi1-gai4	ɕi-kai	NA	96.4286	96.4286	0	3.57143	1
674	selection	9	4.26	2.34	.noun.name.	noun	选择	2	17	5.37053	.v.vn.	v	xuan3-ze2	ɕyan-tsɤ	NA	67.8571	82.1429	17.8571	0	2
675	tragedy	7	4.26	2.07	.noun.name.	noun	悲剧	2	22	4.31	.n.	n	bei1-ju4	pei-tɕy	NA	67.8571	67.8571	17.8571	14.2857	1
676	belief	6	4.27	1.19	.noun.name.	noun	信仰	2	15	4.60689	.vn.n.v.	vn	xin4-yang3	ɕin-iɑŋ	NA	60.7143	96.4286	3.57143	0	3
677	funeral	7	4.27	3.83	.adjective.name.noun.	adjective	葬礼	2	17	4.54223	.n.	n	zang4-li3	tsɑŋ-li	NA	75	75	0	25	1
678	toast	5	4.27	4.93	.noun.name.	noun	土司	2	8	3.31252	.n.	n	tu3-si1	tʰu-sɿ	cognate	21.4286	78.5714	7.14286	14.2857	7
679	tomato	6	4.27	5	.noun.adjective.name.verb.preposition.unclassified.adverb.	noun	西红柿	3	21	3.4468	.n.	n	xi1-hong2-shi4	ɕi-xuŋ-ʂʅ	NA	53.5714	89.2857	10.7143	0	2
680	difficulty	10	4.28	1.9	.noun.name.	noun	困难	2	17	4.80266	.a.an.	a	kun4-nan0	kʰuən-nan	NA	82.1429	100	0	0	4
681	exhibition	10	4.28	3.52	.noun.name.	noun	展览	2	19	3.87507	.vn.v.	vn	zhan2-lan3	tʂan-lan	NA	78.5714	85.7143	14.2857	0	3
682	gallery	7	4.28	4.44	.noun.name.	noun	画廊	2	19	3.93155	.n.	n	hua4-lang2	xua-lɑŋ	NA	32.1429	57.1429	42.8571	0	3
683	geography	9	4.28	3.11	.noun.name.	noun	地理	2	17	3.64393	.n.	n	di4-li3	ti-li	NA	96.4286	96.4286	3.57143	0	1
684	imagination	11	4.28	1.69	.noun.name.	noun	想象	2	24	5.09464	.v.vn.	v	xiang3-xiang4	ɕiɑŋ-ɕiɑŋ	NA	50	89.2857	10.7143	0	3
685	moral	5	4.28	1.69	.adjective.name.	adjective	道德	2	27	4.36799	.n.a.	n	dao4-de2	tɑu-tɤ	NA	53.5714	64.2857	14.2857	21.4286	2
686	onion	5	4.28	4.86	.noun.adjective.name.verb.	noun	洋葱	2	21	3.93457	.n.	n	yang2-cong1	iɑŋ-tsʰuŋ	NA	100	100	0	0	1
687	outcome	7	4.28	2.27	.noun.name.	noun	结果	2	17	5.32407	.n.d.	n	jie2-guo3	tɕiɛ-kuo	NA	50	53.5714	42.8571	3.57143	2
688	parking	7	4.28	3.85	.noun.name.verb.	noun	停车	2	15	4.67343	.v.vn.	v	ting2-che1	tʰiŋ-tʂʰɤ	NA	78.5714	100	0	0	3
689	reduction	9	4.28	2.75	.noun.name.	noun	减少	2	15	4.16915	.v.vn.	v	jian2-shao3	tɕian-ʂɑu	NA	78.5714	89.2857	3.57143	7.14286	4
690	relation	8	4.28	2.11	.noun.name.	noun	关系	2	13	5.49767	.n.v.	n	guan1-xi4	kuan-ɕi	NA	89.2857	96.4286	3.57143	0	3
691	seal	4	4.28	4.63	.noun.verb.name.	noun	海豹	2	20	3.64099	.n.	n	hai3-bao4	xai-pɑu	NA	17.8571	53.5714	21.4286	25	7
692	witness	7	4.28	4.07	.noun.name.verb.	noun	目击者	3	18	4.22802	.n.	n	mu4-ji1-zhe3	mu-tɕi-tʂɤ	NA	35.7143	92.8571	3.57143	3.57143	5
693	worker	6	4.28	4.59	.noun.name.	noun	工人	2	5	4.26466	.n.	n	gong1-ren2	kuŋ-ʐən	NA	82.1429	96.4286	3.57143	0	4
694	angel	5	4.29	3.82	.noun.name.verb.adjective.adverb.	noun	天使	2	12	4.71272	.n.	n	tian1-shi3	tʰian-ʂʅ	NA	67.8571	67.8571	32.1429	0	1
695	assistant	9	4.29	4.07	.noun.adjective.name.	noun	助手	2	11	4.5091	.n.	n	zhu4-shou3	tʂu-ʂəu	NA	42.8571	67.8571	32.1429	0	2
696	brush	5	4.29	4.54	.noun.verb.name.	noun	刷子	2	11	3.337	.n.	n	shua1-zi0	ʂua-tsɿ	NA	67.8571	92.8571	7.14286	0	3
697	jacket	6	4.29	4.86	.noun.name.	noun	夹克	2	13	4.21875	.n.	n	jia2-ke4	tɕia-kʰɤ	cognate	57.1429	82.1429	17.8571	0	4
698	leaf	4	4.29	5	.noun.name.adjective.verb.unclassified.adverb.	noun	叶子	2	8	3.56003	.n.nr.	n	ye4-zi0	iɛ-tsɿ	NA	57.1429	96.4286	3.57143	0	2
699	magazine	8	4.29	5	.noun.name.	noun	杂志	2	13	4.85316	.n.	n	za2-zhi4	tsa-tʂʅ	NA	100	100	0	0	1
700	olive	5	4.29	4.9	.adjective.name.noun.verb.unclassified.	adjective	橄榄	2	28	3.63803	.n.	n	gan2-lan3	kan-lan	NA	75	75	21.4286	3.57143	1
701	phrase	6	4.29	2.86	.noun.name.verb.	noun	短语	2	21	3.05346	.n.	n	duan2-yu3	tuan-y	NA	35.7143	57.1429	39.2857	3.57143	2
702	principle	9	4.29	1.7	.noun.name.	noun	原则	2	16	4.29584	.n.	n	yuan2-ze2	yan-tsɤ	NA	60.7143	82.1429	17.8571	0	5
703	purple	6	4.29	4.04	.adjective.name.	adjective	紫色	2	18	3.95939	.n.	n	zi3-se4	tsɿ-sɤ	NA	89.2857	96.4286	3.57143	0	2
704	spoon	5	4.29	4.96	.noun.name.verb.adjective.adverb.unclassified.	noun	勺子	2	6	3.66119	.n.	n	shao2-zi0	ʂɑu-tsɿ	NA	82.1429	89.2857	7.14286	3.57143	2
705	weapon	6	4.29	4.76	.noun.name.	noun	武器	2	24	5.03656	.n.	n	wu3-qi4	u-tɕʰi	NA	100	100	0	0	1
706	wire	4	4.29	4.72	.noun.name.verb.	noun	电线	2	13	3.94643	.n.	n	dian4-xian4	tian-ɕian	NA	28.5714	53.5714	21.4286	25	3
707	bat	3	4.3	5	.noun.name.verb.	noun	蝙蝠	2	30	4.12688	.n.	n	bian1-fu2	pian-fu	NA	64.2857	64.2857	21.4286	14.2857	1
708	bounce	6	4.3	3.86	.noun.verb.name.	noun	反弹	2	15	3.14577	.v.vn.	v	fan3-tan2	fan-tʰan	NA	10.7143	28.5714	10.7143	60.7143	5
709	desert	6	4.3	4.86	.noun.name.verb.	noun	沙漠	2	20	4.3049	.n.	n	sha1-mo4	ʂa-mo	NA	42.8571	42.8571	57.1429	0	1
710	rope	4	4.3	4.93	.noun.name.verb.	noun	绳子	2	14	4.37459	.n.	n	sheng2-zi0	ʂəŋ-tsɿ	NA	35.7143	53.5714	14.2857	32.1429	3
711	taxi	4	4.3	4.93	.noun.name.	noun	出租车	3	19	4.65637	.n.	n	chu1-zu1-che1	tʂʰu-tsu-tʂʰɤ	NA	71.4286	92.8571	7.14286	0	3
712	childhood	9	4.31	2.53	.noun.name.	noun	童年	2	18	4.06696	.t.	t	tong2-nian2	tʰuŋ-nian	NA	92.8571	100	0	0	3
713	fence	5	4.31	4.82	.noun.name.verb.	noun	篱笆	2	26	3.49898	.n.	n	li2-ba1	li-pa	NA	25	57.1429	10.7143	32.1429	5
714	fridge	6	4.31	4.92	.noun.name.adjective.verb.unclassified.	noun	冰箱	2	21	4.3429	.n.	n	bing1-xiang1	piŋ-ɕiɑŋ	NA	67.8571	67.8571	17.8571	14.2857	1
715	instance	8	4.31	1.97	.noun.name.	noun	例子	2	11	4.08857	.n.	n	li4-zi0	li-tsɿ	NA	57.1429	57.1429	32.1429	10.7143	1
716	licence	7	4.31	4.57	.noun.name.verb.adjective.	noun	执照	2	19	4.14761	.n.	n	zhi2-zhao4	tʂʅ-tʂɑu	NA	64.2857	89.2857	10.7143	0	4
717	personality	11	4.31	2.08	.noun.name.	noun	性格	2	18	4.27713	.n.	n	xing4-ge2	ɕiŋ-kɤ	NA	42.8571	85.7143	10.7143	3.57143	5
718	underground	11	4.31	4.07	.adjective.noun.adverb.name.	adjective	地下	2	9	4.41766	.s.	s	di4-xia4	ti-ɕia	NA	46.4286	89.2857	10.7143	0	4
719	appearance	10	4.32	2.57	.noun.name.	noun	外表	2	13	4.17177	.n.	n	wai4-biao3	uai-piɑu	NA	25	71.4286	25	3.57143	7
720	aunt	4	4.32	4.17	.noun.name.	noun	阿姨	2	16	4.37295	.n.	n	a1-yi2	a-i	NA	60.7143	100	0	0	7
721	ceremony	8	4.32	3.57	.noun.name.	noun	庆典	2	14	3.74551	.n.	n	qing4-dian3	tɕʰiŋ-tian	NA	28.5714	64.2857	35.7143	0	3
722	construction	12	4.32	3.72	.noun.name.	noun	建设	2	14	3.69898	.vn.v.	vn	jian4-she4	tɕian-ʂɤ	NA	17.8571	82.1429	14.2857	3.57143	9
723	flow	4	4.32	3.72	.noun.verb.name.	noun	流动	2	16	3.77034	.vn.v.	vn	liu2-dong4	liəu-tuŋ	NA	42.8571	78.5714	14.2857	7.14286	5
724	importance	10	4.32	1.75	.noun.name.	noun	重要性	3	26	3.64976	.n.	n	zhong4-yao4-xing4	tʂuŋ-iɑu-ɕiŋ	NA	64.2857	92.8571	7.14286	0	2
725	rocket	6	4.32	4.73	.noun.name.	noun	火箭	2	19	4.19548	.n.	n	huo3-jian4	xuo-tɕian	NA	57.1429	57.1429	21.4286	21.4286	1
726	calendar	8	4.33	4.62	.noun.name.	noun	日历	2	8	3.70412	.n.	n	ri4-li4	ʐʅ-li	NA	89.2857	89.2857	7.14286	3.57143	1
727	guard	5	4.33	4.04	.noun.name.verb.	noun	守卫	2	9	4.11614	.v.	v	shou3-wei4	ʂəu-uei	NA	28.5714	82.1429	10.7143	7.14286	8
728	landing	7	4.33	3.87	.noun.verb.name.	noun	着陆	2	18	3.99612	.v.vn.	v	zhuo2-lu4	tʂuo-lu	NA	60.7143	75	21.4286	3.57143	3
729	silence	7	4.33	3.33	.noun.name.verb.	noun	安静	2	20	4.94379	.a.	a	an1-jing4	an-tɕiŋ	NA	39.2857	100	0	0	3
730	wealth	6	4.33	2.63	.noun.name.	noun	财富	2	19	4.14485	.n.	n	cai2-fu4	tsʰai-fu	NA	75	75	14.2857	10.7143	1
731	agenda	6	4.34	2.66	.noun.name.	noun	日程	2	16	3.91142	.n.	n	ri4-cheng2	ʐʅ-tʂʰəŋ	NA	21.4286	35.7143	28.5714	35.7143	4
732	bacon	5	4.34	4.9	.noun.name.	noun	培根	2	21	3.51507	.nr.	nr	pei2-gen1	pʰei-kən	NA	67.8571	75	7.14286	17.8571	3
733	dawn	4	4.34	4.46	.noun.name.verb.adjective.	noun	黎明	2	23	3.86637	.t.	t	li2-ming2	li-miŋ	NA	25	32.1429	50	17.8571	3
734	desk	4	4.34	4.87	.noun.name.	noun	桌子	2	13	4.68905	.n.	n	zhuo1-zi0	tʂuo-tsɿ	NA	46.4286	96.4286	3.57143	0	3
735	elephant	8	4.34	5	.noun.name.adjective.verb.	noun	大象	2	14	4.09381	.n.	n	da4-xiang4	ta-ɕiɑŋ	NA	100	100	0	0	1
736	ending	6	4.34	2.31	.verb.noun.name.	verb	结尾	2	16	4.08113	.n.v.	n	jie2-wei3	tɕiɛ-uei	NA	42.8571	96.4286	3.57143	0	3
737	gain	4	4.34	2.24	.verb.noun.name.	verb	获得	2	21	4.90872	.v.	v	huo4-de2	xuo-tɤ	NA	60.7143	96.4286	0	3.57143	6
738	grace	5	4.34	1.78	.name.noun.verb.	name	优雅	2	18	4.17177	.a.an.	a	you1-ya3	iəu-ia	NA	17.8571	35.7143	25	39.2857	5
739	jam	3	4.34	4.71	.noun.name.verb.	noun	果酱	2	21	3.61039	.n.	n	guo3-jiang4	kuo-tɕiɑŋ	NA	71.4286	75	10.7143	14.2857	2
740	legend	6	4.34	2.96	.noun.name.	noun	传奇	2	14	4.3579	.n.a.	n	chuan2-qi2	tʂʰuan-tɕʰi	NA	46.4286	67.8571	10.7143	21.4286	4
741	presence	8	4.34	2.72	.noun.name.	noun	出现	2	13	5.33836	.v.vn.	v	chu1-xian4	tʂʰu-ɕian	NA	28.5714	46.4286	42.8571	10.7143	5
742	sentence	8	4.34	3.57	.noun.name.	noun	句子	2	8	3.55285	.n.	n	ju4-zi0	tɕy-tsɿ	NA	100	100	0	0	1
743	tank	4	4.34	4.8	.noun.name.	noun	坦克	2	15	3.99872	.n.	n	tan3-ke4	tʰan-kʰɤ	cognate	64.2857	64.2857	25	10.7143	1
744	experiment	10	4.35	3.38	.noun.name.	noun	实验	2	18	4.5087	.vn.n.v.	vn	shi2-yan4	ʂʅ-ian	NA	85.7143	85.7143	14.2857	0	1
745	farmer	6	4.35	4.54	.noun.name.	noun	农民	2	11	3.86461	.n.	n	nong2-min2	nuŋ-min	NA	71.4286	92.8571	7.14286	0	2
746	ham	3	4.35	4.9	.noun.name.verb.	noun	火腿	2	17	3.89692	.n.	n	huo2-tui3	xuo-tʰuei	NA	64.2857	67.8571	25	7.14286	2
747	harm	4	4.35	2.62	.noun.verb.name.	noun	伤害	2	16	5.21695	.v.vn.	v	shang1-hai4	ʂɑŋ-xai	NA	64.2857	92.8571	7.14286	0	4
748	inspiration	11	4.35	2.18	.noun.name.	noun	灵感	2	20	4.2839	.n.	n	ling2-gan3	liŋ-kan	NA	32.1429	39.2857	46.4286	14.2857	2
749	maths	5	4.35	3.15	.noun.name.verb.unclassified.adjective.	noun	数学	2	21	4.34055	.n.	n	shu4-xue2	ʂu-ɕyɛ	NA	89.2857	89.2857	7.14286	3.57143	1
750	mixture	7	4.35	3.79	.noun.name.	noun	混合	2	17	4.22418	.vn.v.	vn	hun4-he2	xuən-xɤ	NA	60.7143	92.8571	7.14286	0	2
751	soil	4	4.35	4.87	.noun.name.verb.	noun	土壤	2	23	3.40309	.n.	n	tu2-rang3	tʰu-ʐɑŋ	NA	28.5714	71.4286	14.2857	14.2857	4
752	turkey	6	4.35	4.89	.name.noun.	name	火鸡	2	11	4.15491	.n.	n	huo3-ji1	xuo-tɕi	NA	92.8571	100	0	0	2
753	comment	7	4.36	3.29	.noun.verb.name.	noun	评论	2	13	4.28925	.n.v.vn.	n	ping2-lun4	pʰiŋ-luən	NA	57.1429	92.8571	7.14286	0	5
754	conflict	8	4.36	2.21	.noun.verb.name.	noun	冲突	2	15	4.25037	.vn.v.	vn	chong1-tu1	tʂʰuŋ-tʰu	NA	60.7143	75	10.7143	14.2857	3
755	fool	4	4.36	3.19	.noun.verb.name.	noun	傻瓜	2	18	4.77078	.n.	n	sha3-gua1	ʂa-kua	NA	28.5714	96.4286	0	3.57143	10
756	jail	4	4.36	4.83	.noun.name.	noun	监狱	2	19	5.14318	.n.	n	jian1-yu4	tɕian-y	NA	78.5714	78.5714	3.57143	17.8571	1
757	snake	5	4.36	5	.noun.name.verb.	noun	蛇	1	11	4.48397	.n.	n	she2	ʂɤ	NA	85.7143	85.7143	14.2857	0	1
758	soldier	7	4.36	4.72	.noun.name.adjective.	noun	士兵	2	10	4.68104	.n.	n	shi4-bing1	ʂʅ-piŋ	NA	64.2857	82.1429	0	17.8571	4
759	tiger	5	4.36	5	.noun.name.adjective.verb.	noun	老虎	2	14	4.0407	.n.	n	lao2-hu3	lɑu-xu	NA	89.2857	92.8571	3.57143	3.57143	2
760	tongue	6	4.36	4.93	.noun.name.	noun	舌头	2	11	4.30169	.n.	n	she2-tou2	ʂɤ-tʰəu	NA	67.8571	67.8571	14.2857	17.8571	1
761	discussion	10	4.37	3.07	.noun.name.	noun	讨论	2	11	4.94599	.v.vn.	v	tao3-lun4	tʰɑu-luən	NA	100	100	0	0	1
762	glory	5	4.37	1.45	.noun.name.	noun	光荣	2	15	4.03834	.a.ad.an.	a	guang1-rong2	kuɑŋ-ʐuŋ	NA	25	75	10.7143	14.2857	6
763	pen	3	4.37	4.92	.noun.name.verb.	noun	钢笔	2	19	3.49071	.n.	n	gang1-bi3	kɑŋ-pi	NA	53.5714	75	25	0	2
764	switch	6	4.37	4.07	.verb.noun.name.	verb	转换	2	18	3.92238	.v.vn.	v	zhuan3-huan4	tʂuan-xuan	NA	32.1429	85.7143	14.2857	0	10
765	territory	9	4.37	3.41	.noun.name.	noun	领土	2	14	3.58426	.n.	n	ling2-tu3	liŋ-tʰu	NA	25	42.8571	25	32.1429	4
766	copy	4	4.38	3.9	.noun.verb.	noun	复制	2	17	4.20526	.v.vn.	v	fu4-zhi4	fu-tʂʅ	NA	60.7143	96.4286	3.57143	0	5
767	customer	8	4.38	3.82	.noun.	noun	顾客	2	19	4.46843	.n.	n	gu4-ke4	ku-kʰɤ	NA	82.1429	100	0	0	4
768	enemy	5	4.38	2.83	.noun.name.	noun	敌人	2	12	4.7816	.n.	n	di2-ren2	ti-ʐən	NA	85.7143	85.7143	7.14286	7.14286	1
769	intelligence	12	4.38	2.24	.noun.name.	noun	智力	2	14	3.77253	.n.	n	zhi4-li4	tʂʅ-li	NA	35.7143	71.4286	28.5714	0	7
770	monkey	6	4.38	4.9	.noun.name.	noun	猴子	2	15	4.42404	.n.	n	hou2-zi0	xəu-tsɿ	NA	100	100	0	0	1
771	October	7	4.38	2.81	.name.	name	十月	2	6	3.48651	.t.	t	shi2-yue4	ʂʅ-yɛ	NA	92.8571	96.4286	3.57143	0	2
772	pattern	7	4.38	3.92	.noun.name.	noun	模式	2	20	4.17438	.n.	n	mo2-shi4	mo-ʂʅ	NA	35.7143	75	25	0	7
773	pepper	6	4.38	4.59	.noun.name.	noun	胡椒	2	21	3.53813	.n.	n	hu2-jiao1	xu-tɕiɑu	NA	67.8571	67.8571	32.1429	0	1
774	salad	5	4.38	4.97	.noun.name.verb.adjective.	noun	沙拉	2	15	4.15037	.n.nr.	n	sha1-la1	ʂa-la	cognate	100	100	0	0	1
775	status	6	4.38	2.24	.noun.name.unclassified.	noun	地位	2	13	4.15582	.n.	n	di4-wei4	ti-uei	NA	35.7143	78.5714	14.2857	7.14286	5
776	stress	6	4.38	2.62	.noun.verb.name.	noun	压力	2	8	4.87885	.n.	n	ya1-li4	ia-li	NA	85.7143	92.8571	3.57143	3.57143	3
777	dust	4	4.39	4.4	.noun.name.verb.	noun	灰尘	2	12	3.65836	.n.	n	hui1-chen2	xuei-tʂʰən	NA	64.2857	89.2857	3.57143	7.14286	4
778	editor	6	4.39	4.25	.noun.name.	noun	编辑	2	25	4.27713	.n.v.vn.	n	bian1-ji2	pian-tɕi	NA	85.7143	89.2857	10.7143	0	2
779	flour	5	4.39	4.97	.noun.name.verb.adjective.adverb.	noun	面粉	2	19	3.45594	.n.	n	mian4-fen3	mian-fən	NA	67.8571	67.8571	14.2857	17.8571	1
780	guitar	6	4.39	4.9	.noun.name.verb.adjective.adverb.unclassified.	noun	吉他	2	11	4.32554	.n.	n	ji2-ta1	tɕi-tʰa	cognate	92.8571	92.8571	3.57143	3.57143	1
781	host	4	4.39	3.63	.noun.verb.name.	noun	主人	2	7	4.65437	.n.	n	zhu3-ren2	tʂu-ʐən	NA	60.7143	92.8571	3.57143	3.57143	5
782	mayor	5	4.39	4.37	.noun.name.	noun	市长	2	9	4.49196	.n.	n	shi4-zhang3	ʂʅ-tʂɑŋ	NA	35.7143	35.7143	10.7143	53.5714	1
783	poverty	7	4.39	2.54	.noun.name.	noun	贫穷	2	15	3.75243	.a.an.	a	pin2-qiong2	pʰin-tɕʰiuŋ	NA	42.8571	64.2857	14.2857	21.4286	3
784	premier	7	4.39	2.07	.name.noun.adjective.	name	首先	2	15	5.03298	.d.c.	d	shou3-xian1	ʂəu-ɕian	NA	10.7143	32.1429	21.4286	46.4286	5
785	rabbit	6	4.39	4.93	.noun.name.verb.	noun	兔子	2	11	4.37568	.n.	n	tu4-zi0	tʰu-tsɿ	NA	92.8571	92.8571	7.14286	0	1
786	religion	8	4.39	1.71	.noun.name.	noun	宗教	2	19	4.41419	.n.	n	zong1-jiao4	tsuŋ-tɕiɑu	NA	60.7143	85.7143	7.14286	7.14286	4
787	shell	5	4.39	4.8	.noun.name.verb.adjective.	noun	贝壳	2	11	3.59425	.n.	n	bei4-ke2	pei-kʰɤ	NA	64.2857	92.8571	7.14286	0	3
788	shooting	8	4.39	3.85	.noun.verb.name.	noun	射击	2	15	4.37676	.v.vn.	v	she4-ji1	ʂɤ-tɕi	NA	78.5714	85.7143	14.2857	0	2
789	toy	3	4.39	4.93	.noun.name.	noun	玩具	2	16	4.57986	.n.	n	wan2-ju4	uan-tɕy	NA	96.4286	100	0	0	2
790	extent	6	4.4	1.44	.noun.	noun	程度	2	21	4.53963	.n.	n	cheng2-du4	tʂʰəŋ-tu	NA	28.5714	39.2857	46.4286	14.2857	3
791	genius	6	4.4	3	.noun.name.	noun	天才	2	7	4.49362	.n.nr.	n	tian1-cai2	tʰian-tsʰai	NA	92.8571	96.4286	3.57143	0	2
792	skill	5	4.4	2.17	.noun.name.	noun	技能	2	17	3.93155	.n.	n	ji4-neng2	tɕi-nəŋ	NA	57.1429	96.4286	3.57143	0	3
793	autumn	6	4.41	3.27	.noun.name.adjective.	noun	秋天	2	13	3.88021	.t.	t	qiu1-tian1	tɕʰiəu-tʰian	NA	85.7143	96.4286	0	3.57143	2
794	burning	7	4.41	3.85	.verb.noun.	verb	燃烧	2	26	4.22572	.v.vn.	v	ran2-shao1	ʐan-ʂɑu	NA	64.2857	89.2857	10.7143	0	5
795	combination	11	4.41	2.86	.noun.name.	noun	结合	2	15	4.188	.v.vn.	v	jie2-he2	tɕiɛ-xɤ	NA	35.7143	78.5714	17.8571	3.57143	4
796	ear	3	4.41	5	.noun.name.	noun	耳朵	2	12	4.5426	.n.	n	er3-duo1	əʐ-tuo	NA	100	100	0	0	1
797	finance	7	4.41	3.36	.noun.name.verb.	noun	金融	2	24	3.78964	.n.	n	jin1-rong2	tɕin-ʐuŋ	NA	39.2857	89.2857	10.7143	0	5
798	mouse	5	4.41	4.83	.noun.name.verb.	noun	老鼠	2	19	4.56534	.n.	n	lao2-shu3	lɑu-ʂu	NA	67.8571	85.7143	14.2857	0	3
799	opera	5	4.41	4.28	.noun.name.	noun	歌剧	2	24	3.86987	.n.	n	ge1-ju4	kɤ-tɕy	NA	60.7143	75	25	0	2
800	writer	6	4.41	4.32	.noun.name.verb.	noun	作家	2	17	4.47324	.n.	n	zuo4-jia1	tsuo-tɕia	NA	57.1429	96.4286	3.57143	0	2
801	chips	5	4.42	4.9	.noun.name.	noun	薯条	2	23	4.03477	.n.	n	shu3-tiao2	ʂu-tʰiɑu	NA	53.5714	92.8571	3.57143	3.57143	4
802	democracy	9	4.42	1.78	.noun.name.	noun	民主	2	10	4.05687	.a.an.ad.	a	min2-zhu3	min-tʂu	NA	53.5714	60.7143	7.14286	32.1429	3
803	extreme	7	4.42	1.96	.adjective.noun.name.	adjective	极端	2	21	4.0779	.n.d.a.	n	ji2-duan1	tɕi-tuan	NA	14.2857	71.4286	28.5714	0	10
804	flag	4	4.42	4.79	.noun.name.	noun	旗帜	2	22	3.7747	.n.	n	qi2-zhi4	tɕʰi-tʂʅ	NA	46.4286	85.7143	10.7143	3.57143	3
805	photo	5	4.42	4.93	.noun.name.adjective.	noun	照片	2	17	5.41259	.n.	n	zhao4-pian4	tʂɑu-pʰian	NA	89.2857	100	0	0	3
806	rice	4	4.42	4.86	.noun.name.verb.	noun	米饭	2	13	3.64393	.n.	n	mi3-fan4	mi-fan	NA	35.7143	96.4286	3.57143	0	4
807	stairs	6	4.42	5	.noun.name.	noun	楼梯	2	24	4.39432	.n.	n	lou2-ti1	ləu-tʰi	NA	82.1429	96.4286	3.57143	0	4
808	activity	8	4.43	2.72	.noun.name.	noun	活动	2	15	4.9199	.vn.v.	vn	huo2-dong4	xuo-tuŋ	NA	96.4286	100	0	0	2
809	adventure	9	4.43	2.59	.noun.name.	noun	冒险	2	18	4.7236	.v.vn.	v	mao4-xian3	mɑu-ɕian	NA	75	89.2857	10.7143	0	2
810	empire	6	4.43	3	.name.noun.	name	帝国	2	17	4.20767	.n.	n	di4-guo2	ti-kuo	NA	50	64.2857	32.1429	3.57143	2
811	failure	7	4.43	2.08	.noun.	noun	失败	2	13	4.88714	.v.vn.	v	shi1-bai4	ʂʅ-pai	NA	100	100	0	0	1
812	impression	10	4.43	2.23	.noun.name.	noun	印象	2	16	4.71894	.n.	n	yin4-xiang4	in-ɕiɑŋ	NA	85.7143	85.7143	7.14286	7.14286	1
813	novel	5	4.43	4.21	.noun.adjective.name.	noun	小说	2	12	4.46134	.n.	n	xiao3-shuo1	ɕiɑu-ʂuo	NA	92.8571	96.4286	3.57143	0	2
814	plastic	7	4.43	4.79	.noun.adjective.name.	noun	塑料	2	23	4.11016	.n.	n	su4-liao4	su-liɑu	NA	71.4286	100	0	0	3
815	abuse	5	4.44	2.71	.noun.verb.name.	noun	滥用	2	18	3.80813	.v.vn.	v	lan4-yong4	lan-iuŋ	NA	50	67.8571	21.4286	10.7143	3
816	attitude	8	4.44	1.97	.noun.name.	noun	态度	2	17	4.57301	.n.	n	tai4-du0	tʰai-tu	NA	96.4286	96.4286	3.57143	0	1
817	electricity	11	4.44	3.9	.noun.name.	noun	电	1	5	4.66456	.n.	n	dian4	tian	NA	57.1429	82.1429	17.8571	0	2
818	gift	4	4.44	4.56	.noun.name.	noun	礼物	2	13	5.07454	.n.	n	li3-wu4	li-u	NA	100	100	0	0	1
819	network	7	4.44	3.2	.noun.name.verb.	noun	网络	2	15	4.46755	.n.	n	wang3-luo4	uɑŋ-luo	NA	78.5714	89.2857	10.7143	0	4
820	potato	6	4.44	4.85	.noun.name.	noun	土豆	2	10	4.08327	.n.	n	tu3-dou4	tʰu-təu	NA	96.4286	96.4286	3.57143	0	1
821	pudding	7	4.44	4.9	.noun.name.verb.	noun	布丁	2	7	3.89197	.n.	n	bu4-ding1	pu-tiŋ	cognate	89.2857	89.2857	0	10.7143	1
822	source	6	4.44	2.96	.noun.name.	noun	来源	2	20	4.25255	.n.	n	lai2-yuan2	lai-yan	NA	14.2857	28.5714	67.8571	3.57143	2
823	tennis	6	4.44	4.43	.noun.name.	noun	网球	2	17	4.0077	.n.	n	wang3-qiu2	uɑŋ-tɕʰiəu	NA	92.8571	92.8571	3.57143	3.57143	1
824	theory	6	4.44	1.47	.noun.name.	noun	理论	2	17	4.56744	.n.	n	li3-lun4	li-luən	NA	85.7143	92.8571	7.14286	0	3
825	angle	5	4.45	3.5	.noun.name.verb.adjective.	noun	角度	2	16	4.56639	.n.	n	jiao3-du4	tɕiɑu-tu	NA	60.7143	67.8571	28.5714	3.57143	2
826	beef	4	4.45	4.74	.noun.verb.name.	noun	牛肉	2	10	4.20526	.n.	n	niu2-rou4	niəu-ʐəu	NA	89.2857	89.2857	7.14286	3.57143	1
827	exercise	8	4.45	3.87	.noun.verb.name.	noun	练习	2	11	4.68799	.v.vn.	v	lian4-xi2	lian-ɕi	NA	32.1429	78.5714	21.4286	0	5
828	feature	7	4.45	2.96	.noun.verb.name.	noun	特点	2	19	3.83161	.n.	n	te4-dian3	tʰɤ-tian	NA	32.1429	75	21.4286	3.57143	4
829	length	6	4.45	4.07	.noun.name.	noun	长度	2	13	3.56709	.n.	n	chang2-du4	tʂʰɑŋ-tu	NA	100	100	0	0	1
830	lion	4	4.45	4.96	.noun.name.	noun	狮子	2	12	4.10613	.n.	n	shi1-zi0	ʂʅ-tsɿ	NA	100	100	0	0	1
831	mirror	6	4.45	4.97	.noun.name.verb.	noun	镜子	2	19	4.36185	.n.	n	jing4-zi0	tɕiŋ-tsɿ	NA	96.4286	96.4286	3.57143	0	1
832	possibility	11	4.45	1.33	.noun.name.	noun	可能性	3	23	4.37404	.n.	n	ke3-neng2-xing4	kʰɤ-nəŋ-ɕiŋ	NA	89.2857	100	0	0	2
833	tail	4	4.45	4.96	.noun.name.adjective.	noun	尾巴	2	11	4.06585	.n.	n	wei3-ba0	uei-pa	NA	89.2857	89.2857	7.14286	3.57143	1
834	button	6	4.46	4.96	.noun.name.verb.	noun	按钮	2	18	4.11811	.n.	n	an4-niu3	an-niəu	NA	67.8571	85.7143	10.7143	3.57143	4
835	decade	6	4.46	3.19	.noun.name.	noun	十年	2	8	1.47367	NA	NA	shi2-nian2	ʂʅ-nian	NA	82.1429	82.1429	10.7143	7.14286	1
836	element	7	4.46	3.63	.noun.name.	noun	元素	2	14	4.00515	.n.	n	yuan2-su4	yan-su	NA	67.8571	89.2857	7.14286	3.57143	6
837	fox	3	4.46	4.97	.name.noun.	name	狐狸	2	18	3.93457	.n.	n	hu2-li0	xu-li	NA	96.4286	96.4286	3.57143	0	1
838	grandfather	11	4.46	4.86	.noun.name.	noun	祖父	2	13	4.10815	.n.	n	zu3-fu4	tsu-fu	NA	64.2857	100	0	0	5
839	height	6	4.46	3.86	.noun.name.	noun	高度	2	19	4.29453	.d.n.	d	gao1-du4	kɑu-tu	NA	92.8571	92.8571	0	7.14286	1
840	lemon	5	4.46	5	.noun.verb.name.adjective.	noun	柠檬	2	26	3.98556	.n.	n	ning2-meng2	niŋ-məŋ	NA	100	100	0	0	1
841	protection	10	4.46	2.5	.noun.name.	noun	保护	2	16	5.32462	.v.vn.	v	bao3-hu4	pɑu-xu	NA	96.4286	96.4286	3.57143	0	1
842	relief	6	4.46	2.45	.noun.name.	noun	解脱	2	24	4.08433	.v.vn.	v	jie3-tuo1	tɕiɛ-tʰuo	NA	7.14286	28.5714	60.7143	10.7143	5
843	shoulder	8	4.46	4.93	.noun.verb.name.	noun	肩膀	2	22	4.31063	.n.	n	jian1-bang3	tɕian-pɑŋ	NA	92.8571	100	0	0	2
844	storm	5	4.46	4.7	.noun.name.	noun	风暴	2	19	4.17264	.n.	n	feng1-bao4	fəŋ-pɑu	NA	64.2857	89.2857	0	10.7143	4
845	wing	4	4.46	4.86	.noun.name.verb.	noun	翅膀	2	24	4.08113	.n.	n	chi4-bang3	tʂʰʅ-pɑŋ	NA	89.2857	89.2857	7.14286	3.57143	1
846	agency	6	4.47	3.87	.noun.name.	noun	中介	2	8	3.42791	.n.	n	zhong1-jie4	tʂuŋ-tɕiɛ	NA	21.4286	50	42.8571	7.14286	4
847	beer	4	4.47	4.88	.noun.name.	noun	啤酒	2	21	4.83747	.n.	n	pi2-jiu3	pʰi-tɕiəu	NA	96.4286	96.4286	3.57143	0	1
848	climate	7	4.47	3.5	.noun.	noun	气候	2	14	3.66957	.n.	n	qi4-hou4	tɕʰi-xəu	NA	85.7143	85.7143	14.2857	0	1
849	drawing	7	4.47	4.6	.verb.noun.name.	verb	画画	2	16	3.89855	.v.	v	hua4-hua4	xua-xua	NA	60.7143	92.8571	0	7.14286	7
850	object	6	4.47	3.66	.noun.verb.name.	noun	物体	2	15	3.93457	.n.	n	wu4-ti3	u-tʰi	NA	42.8571	89.2857	10.7143	0	9
851	princess	8	4.47	4.72	.name.noun.verb.adjective.	name	公主	2	9	4.56003	.n.	n	gong1-zhu3	kuŋ-tʂu	NA	92.8571	92.8571	7.14286	0	1
852	shirt	5	4.47	4.94	.noun.name.	noun	衬衫	2	16	4.40258	.n.	n	chen4-shan1	tʂʰən-ʂan	NA	46.4286	64.2857	35.7143	0	5
853	structure	9	4.47	4.03	.noun.verb.name.	noun	结构	2	17	4.05346	.n.	n	jie2-gou4	tɕiɛ-kəu	NA	96.4286	100	0	0	2
854	tradition	9	4.47	1.69	.noun.	noun	传统	2	15	4.57748	.n.a.	n	chuan2-tong3	tʂʰuan-tʰuŋ	NA	96.4286	96.4286	3.57143	0	1
855	understanding	13	4.47	1.92	.noun.verb.name.	noun	理解	2	24	5.18345	.v.vn.	v	li2-jie3	li-tɕiɛ	NA	96.4286	100	0	0	2
856	chest	5	4.48	4.93	.noun.name.adjective.	noun	胸	1	10	4.48735	.g.n.	g	xiong1	ɕiuŋ	NA	35.7143	67.8571	21.4286	10.7143	4
857	influence	9	4.48	2.11	.noun.verb.name.	noun	影响	2	24	4.96307	.v.vn.	v	ying2-xiang3	iŋ-ɕiɑŋ	NA	96.4286	96.4286	3.57143	0	1
858	measure	7	4.48	3.59	.noun.verb.	noun	测量	2	21	3.80001	.vn.v.	vn	ce4-liang2	tsʰɤ-liɑŋ	NA	60.7143	75	21.4286	3.57143	5
859	newspaper	9	4.48	4.82	.noun.name.	noun	报纸	2	14	4.70692	.n.	n	bao4-zhi3	pɑu-tʂʅ	NA	92.8571	92.8571	7.14286	0	1
860	pride	5	4.48	1.66	.noun.name.	noun	骄傲	2	21	4.79486	.an.a.	an	jiao1-ao4	tɕiɑu-ɑu	NA	67.8571	75	14.2857	10.7143	2
861	revolution	10	4.48	2.87	.noun.name.	noun	革命	2	17	4.02512	.vn.v.	vn	ge2-ming4	kɤ-miŋ	NA	75	85.7143	14.2857	0	2
862	singer	6	4.48	4.62	.noun.name.	noun	歌手	2	18	4.61856	.n.	n	ge1-shou3	kɤ-ʂəu	NA	78.5714	92.8571	7.14286	0	4
863	supply	6	4.48	3.43	.noun.verb.name.	noun	提供	2	20	4.97115	.v.	v	ti2-gong1	tʰi-kuŋ	NA	35.7143	89.2857	7.14286	3.57143	3
864	temperature	11	4.48	3.71	.noun.name.	noun	温度	2	21	4.10512	.n.	n	wen1-du4	uən-tu	NA	89.2857	100	0	0	3
865	aim	3	4.49	3.27	.noun.verb.name.	noun	目标	2	14	5.08899	.n.	n	mu4-biao1	mu-piɑu	NA	71.4286	96.4286	3.57143	0	2
866	bin	3	4.49	4.72	.noun.name.verb.	noun	垃圾桶	3	25	3.87335	.n.	n	la1-ji1-tong3	la-tɕi-tʰuŋ	NA	25	60.7143	21.4286	17.8571	4
867	bomb	4	4.49	4.84	.noun.verb.name.	noun	炸弹	2	20	4.82951	.n.	n	zha4-dan4	tʂa-tan	NA	67.8571	67.8571	28.5714	3.57143	1
868	chain	5	4.49	4.55	.noun.name.verb.	noun	链条	2	19	3.08646	.n.	n	lian4-tiao2	lian-tʰiɑu	NA	28.5714	82.1429	10.7143	7.14286	4
869	degree	6	4.49	3	.noun.name.	noun	学位	2	15	4.0239	.n.	n	xue2-wei4	ɕyɛ-uei	NA	35.7143	89.2857	7.14286	3.57143	6
870	lake	4	4.49	4.88	.noun.name.verb.	noun	湖	1	12	4.39118	.n.b.	n	hu2	xu	NA	89.2857	92.8571	7.14286	0	2
871	ocean	5	4.49	4.86	.noun.name.	noun	海洋	2	19	4.12977	.n.	n	hai3-yang2	xai-iɑŋ	NA	64.2857	96.4286	3.57143	0	5
872	reputation	10	4.49	1.64	.noun.name.	noun	名声	2	13	4.13264	.n.	n	ming2-sheng1	miŋ-ʂəŋ	NA	32.1429	75	10.7143	14.2857	4
873	saving	6	4.49	2.36	.verb.noun.name.	verb	存款	2	18	3.69898	.n.v.	n	cun2-kuan3	tsʰuən-kʰuan	NA	25	64.2857	35.7143	0	10
874	shadow	6	4.49	4.54	.noun.name.verb.	noun	阴影	2	21	4.13073	.n.	n	yin1-ying3	in-iŋ	NA	50	92.8571	3.57143	3.57143	2
875	tune	4	4.49	3.5	.noun.verb.name.	noun	音调	2	19	3.42791	.n.	n	yin1-diao4	in-tiɑu	NA	25	46.4286	10.7143	42.8571	5
876	award	5	4.5	4.14	.noun.name.adverb.verb.	noun	奖励	2	16	4.31063	.vn.v.	vn	jiang3-li4	tɕiɑŋ-li	NA	53.5714	78.5714	21.4286	0	7
877	contract	8	4.5	4.15	.noun.verb.name.	noun	合同	2	12	4.48861	.n.	n	he2-tong0	xɤ-tʰuŋ	NA	60.7143	71.4286	21.4286	7.14286	3
878	cottage	7	4.5	4.85	.noun.name.	noun	小屋	2	12	4.12785	.n.	n	xiao3-wu1	ɕiɑu-u	NA	10.7143	32.1429	28.5714	39.2857	6
879	engine	6	4.5	4.86	.noun.name.verb.	noun	引擎	2	20	4.30873	.n.	n	yin3-qing2	in-tɕʰiŋ	NA	60.7143	85.7143	14.2857	0	3
880	factor	6	4.5	2.79	.noun.name.verb.	noun	因素	2	16	4.09172	.n.	n	yin1-su4	in-su	NA	71.4286	85.7143	14.2857	0	4
881	fellow	6	4.5	3.67	.adjective.noun.name.	adjective	伙伴	2	13	4.55322	.n.	n	huo3-ban4	xuo-pan	NA	21.4286	53.5714	28.5714	17.8571	7
882	mood	4	4.5	1.75	.noun.name.	noun	心情	2	15	4.67942	.n.	n	xin1-qing2	ɕin-tɕʰiŋ	NA	50	96.4286	3.57143	0	5
883	nurse	5	4.5	4.39	.noun.name.verb.	noun	护士	2	10	4.60912	.n.	n	hu4-shi0	xu-ʂʅ	NA	96.4286	96.4286	3.57143	0	1
884	bone	4	4.51	4.9	.noun.name.verb.	noun	骨头	2	14	4.4932	.n.	n	gu3-tou0	ku-tʰəu	NA	92.8571	96.4286	0	3.57143	2
885	channel	7	4.51	4.18	.name.noun.verb.	name	频道	2	25	4.37785	.n.	n	pin2-dao4	pʰin-tɑu	NA	82.1429	85.7143	14.2857	0	2
886	coach	5	4.51	4.12	.noun.verb.	noun	大巴	2	7	3.41816	.n.	n	da4-ba1	ta-pa	NA	35.7143	71.4286	28.5714	0	3
887	festival	8	4.51	4.33	.noun.name.	noun	节日	2	9	4.23031	.n.	n	jie2-ri4	tɕiɛ-ʐʅ	NA	89.2857	96.4286	3.57143	0	2
888	fortune	7	4.51	2.9	.noun.name.	noun	幸运	2	15	5.01786	.a.an.ad.	a	xing4-yun4	ɕiŋ-yn	NA	28.5714	78.5714	10.7143	10.7143	5
889	grey	4	4.51	4.11	.noun.name.adjective.verb.unclassified.	noun	灰色	2	12	3.93906	.n.	n	hui1-se4	xuei-sɤ	NA	75	96.4286	0	3.57143	4
890	management	10	4.51	2.72	.noun.name.	noun	管理	2	25	4.5095	.vn.v.	vn	guan2-li3	kuan-li	NA	85.7143	89.2857	10.7143	0	2
891	professor	9	4.51	4.86	.name.noun.	name	教授	2	22	4.7522	.n.v.	n	jiao4-shou4	tɕiɑu-ʂəu	NA	89.2857	92.8571	7.14286	0	2
892	purpose	7	4.51	1.52	.noun.name.verb.	noun	目的	2	13	4.73755	.n.	n	mu4-de4	mu-tɤ	NA	85.7143	96.4286	3.57143	0	2
893	referee	7	4.51	4.43	.noun.verb.name.adjective.unclassified.	noun	推荐人	3	22	1.47367	NA	NA	tui1-jian4-ren2	tʰuei-tɕian-ʐən	NA	21.4286	32.1429	25	42.8571	3
894	sand	4	4.51	5	.noun.name.	noun	沙子	2	10	3.90181	.n.	n	sha1-zi0	ʂa-tsɿ	NA	78.5714	92.8571	0	7.14286	3
895	ticket	6	4.51	4.7	.noun.name.adjective.	noun	票	1	11	5.03775	.n.q.	n	piao4	pʰiɑu	NA	92.8571	100	0	0	2
896	wheel	5	4.51	4.86	.noun.name.verb.	noun	轮子	2	11	3.7833	.n.	n	lun2-zi0	luən-tsɿ	NA	78.5714	96.4286	3.57143	0	3
897	alcohol	7	4.52	4.76	.noun.name.	noun	酒精	2	24	4.20687	.n.	n	jiu3-jing1	tɕiəu-tɕiŋ	NA	92.8571	100	0	0	2
898	drama	5	4.52	2.34	.noun.name.	noun	戏剧	2	16	4.14853	.n.	n	xi4-ju4	ɕi-tɕy	NA	71.4286	82.1429	17.8571	0	2
899	map	3	4.52	4.93	.noun.verb.name.	noun	地图	2	14	4.55538	.n.	n	di4-tu2	ti-tʰu	NA	100	100	0	0	1
900	meaning	7	4.52	1.85	.noun.verb.name.	noun	意义	2	16	5.02768	.n.	n	yi4-yi4	i-i	NA	60.7143	100	0	0	4
901	page	4	4.52	4.9	.noun.name.	noun	页	1	6	4.52095	.n.	n	ye4	iɛ	NA	67.8571	100	0	0	4
902	shower	6	4.52	4.89	.verb.noun.name.adjective.	verb	洗澡	2	25	4.45094	.v.vn.	v	xi2-zao3	ɕi-tsɑu	NA	50	96.4286	0	3.57143	6
903	youth	5	4.52	3.28	.noun.name.adjective.verb.	noun	年轻	2	15	5.05082	.a.	a	nian2-qing1	nian-tɕʰiŋ	NA	32.1429	92.8571	7.14286	0	6
904	aid	3	4.53	3.1	.noun.name.verb.	noun	帮助	2	16	5.47515	.v.vn.	v	bang1-zhu4	pɑŋ-tʂu	NA	39.2857	50	46.4286	3.57143	3
905	crown	5	4.53	4.81	.noun.name.	noun	皇冠	2	18	3.78117	.n.nz.	n	huang2-guan1	xuɑŋ-kuan	NA	35.7143	60.7143	21.4286	17.8571	2
906	finger	6	4.53	5	.noun.name.adjective.verb.	noun	手指	2	13	4.47584	.n.	n	shou2-zhi3	ʂəu-tʂʅ	NA	85.7143	96.4286	3.57143	0	3
907	hero	4	4.53	3.07	.noun.name.	noun	英雄	2	20	4.91772	.n.	n	ying1-xiong2	iŋ-ɕiuŋ	NA	100	100	0	0	1
908	hurry	5	4.53	2.63	.noun.verb.name.	noun	快	1	7	6.20212	.a.d.g.	a	kuai4	kʰuai	NA	25	89.2857	10.7143	0	10
909	railway	7	4.53	4.63	.noun.name.	noun	铁路	2	23	3.86106	.n.	n	tie3-lu4	tʰiɛ-lu	NA	50	71.4286	28.5714	0	4
910	rent	4	4.53	3.48	.noun.verb.name.	noun	租	1	10	4.5819	.v.g.	v	zu1	tsu	NA	53.5714	96.4286	3.57143	0	6
911	smoke	5	4.53	4.96	.noun.verb.name.	noun	烟	1	10	4.61762	.n.	n	yan1	ian	NA	50	96.4286	3.57143	0	5
912	soul	4	4.53	1.86	.noun.name.verb.	noun	灵魂	2	20	4.85856	.n.	n	ling2-hun2	liŋ-xuən	NA	96.4286	100	0	0	2
913	actor	5	4.54	4.57	.noun.name.	noun	演员	2	21	4.93186	.n.	n	yan3-yuan2	ian-yan	NA	89.2857	100	0	0	2
914	comedy	6	4.54	3.1	.noun.name.	noun	喜剧	2	22	4.38643	.n.	n	xi3-ju4	ɕi-tɕy	NA	78.5714	78.5714	21.4286	0	1
915	pool	4	4.54	4.77	.noun.name.verb.	noun	池子	2	9	3.47799	.n.	n	chi2-zi0	tʂʰʅ-tsɿ	NA	21.4286	53.5714	46.4286	0	4
916	toilet	6	4.54	4.97	.noun.name.	noun	厕所	2	16	4.69976	.n.	n	ce4-suo3	tsʰɤ-suo	NA	82.1429	92.8571	7.14286	0	4
917	criminal	8	4.55	3.48	.adjective.name.noun.	adjective	罪犯	2	18	4.63803	.n.	n	zui4-fan4	tsuei-fan	NA	17.8571	28.5714	64.2857	7.14286	4
918	fishing	7	4.55	4.3	.noun.verb.name.	noun	钓鱼	2	16	4.21166	.v.vn.	v	diao4-yu2	tiɑu-y	NA	82.1429	96.4286	0	3.57143	5
919	palace	6	4.55	4.57	.name.noun.	name	宫殿	2	22	3.77902	.n.	n	gong1-dian4	kuŋ-tian	NA	78.5714	78.5714	17.8571	3.57143	1
920	production	10	4.55	2.59	.noun.name.	noun	生产	2	11	4.1674	.vn.v.	vn	sheng1-chan3	ʂəŋ-tʂʰan	NA	39.2857	82.1429	17.8571	0	4
921	struggle	8	4.55	2.79	.noun.verb.name.	noun	挣扎	2	13	4.23183	.v.vn.	v	zheng1-zha2	tʂəŋ-tʂa	NA	64.2857	75	25	0	3
922	swimming	8	4.55	4.44	.noun.verb.name.	noun	游泳	2	20	4.42452	.v.vn.	v	you2-yong3	iəu-iuŋ	NA	100	100	0	0	1
923	tip	3	4.55	4.5	.noun.verb.name.	noun	提示	2	17	4.22649	.v.vn.	v	ti2-shi4	tʰi-ʂʅ	NA	32.1429	67.8571	28.5714	3.57143	7
924	wave	4	4.55	4.55	.noun.name.verb.	noun	波浪	2	18	3.37676	.n.	n	bo1-lang4	po-lɑŋ	NA	32.1429	92.8571	7.14286	0	10
925	atmosphere	10	4.56	3.04	.noun.name.verb.	noun	气氛	2	12	4.28053	.n.	n	qi4-fen1	tɕʰi-fən	NA	53.5714	82.1429	14.2857	3.57143	4
926	background	10	4.56	3.26	.noun.name.	noun	背景	2	21	4.3938	.n.	n	bei4-jing3	pei-tɕiŋ	NA	100	100	0	0	1
927	solution	8	4.56	2.61	.noun.	noun	解决方法	4	31	1.47367	NA	NA	jie3-jue2-fang1-fa3	tɕiɛ-tɕyɛ-faŋ-fa	NA	28.5714	75	25	0	5
928	vision	6	4.56	3.39	.noun.name.	noun	视觉	2	17	3.85569	.n.	n	shi4-jue2	ʂʅ-tɕyɛ	NA	32.1429	82.1429	17.8571	0	5
929	cancer	6	4.57	3.86	.noun.name.	noun	癌症	2	27	4.49528	.n.	n	ai2-zheng4	ai-tʂəŋ	NA	92.8571	92.8571	7.14286	0	1
930	independence	12	4.57	1.87	.noun.name.	noun	独立	2	14	4.47018	.a.v.ad.an.vn.	a	du2-li4	tu-li	NA	71.4286	92.8571	7.14286	0	3
931	mobile	6	4.57	2.93	.adjective.name.	adjective	手机	2	10	5.03418	.n.	n	shou3-ji1	ʂəu-tɕi	NA	42.8571	96.4286	3.57143	0	5
932	solid	5	4.57	4.42	.adjective.name.adverb.	adjective	固体	2	15	3.17264	.n.	n	gu4-ti3	ku-tʰi	NA	67.8571	85.7143	10.7143	3.57143	6
933	unemployment	12	4.57	3.11	.noun.	noun	失业	2	10	4.11909	.v.vn.	v	shi1-ye4	ʂʅ-iɛ	NA	60.7143	82.1429	17.8571	0	6
934	apple	5	4.58	5	.noun.name.	noun	苹果	2	16	4.35847	.n.	n	ping2-guo3	pʰiŋ-kuo	NA	100	100	0	0	1
935	bike	4	4.58	5	.noun.name.	noun	自行车	3	16	4.32186	.n.	n	zi4-xing2-che1	tsɿ-ɕiŋ-tʂʰɤ	NA	85.7143	92.8571	3.57143	3.57143	2
936	gap	3	4.58	3.92	.noun.name.	noun	沟	1	7	3.75923	.n.	n	gou1	kəu	NA	28.5714	75	21.4286	3.57143	8
937	grass	5	4.58	4.93	.noun.name.	noun	草	1	9	4.34525	.n.	n	cao3	tsʰɑu	NA	78.5714	100	0	0	3
938	guest	5	4.58	3.83	.noun.name.adjective.verb.	noun	客人	2	11	4.76147	.n.	n	ke4-ren2	kʰɤ-ʐən	NA	92.8571	96.4286	3.57143	0	2
939	memory	6	4.58	2.38	.noun.	noun	记忆	2	9	4.80185	.n.v.	n	ji4-yi4	tɕi-i	NA	100	100	0	0	1
940	official	8	4.58	2.54	.adjective.noun.name.	adjective	官方的	3	20	1.47367	NA	NA	guan1-fang1-de0	kuan-fɑŋ-tɤ	NA	57.1429	89.2857	10.7143	0	3
941	plane	5	4.58	4.92	.noun.name.	noun	飞机	2	9	5.17446	.n.	n	fei1-ji1	fei-tɕi	NA	64.2857	67.8571	28.5714	3.57143	2
942	tie	3	4.58	4.81	.noun.verb.name.number.	noun	领带	2	20	4.18294	.n.	n	ling3-dai4	liŋ-tai	NA	75	96.4286	3.57143	0	4
943	unit	4	4.58	3.77	.noun.name.verb.	noun	单元	2	12	3.58426	.n.	n	dan1-yuan2	tan-yan	NA	64.2857	82.1429	17.8571	0	2
944	authority	9	4.59	2.34	.noun.name.	noun	权威	2	15	3.84842	.n.a.	n	quan2-wei1	tɕʰyan-uei	NA	42.8571	57.1429	32.1429	10.7143	5
945	insurance	9	4.59	2.86	.noun.name.	noun	保险	2	18	4.71272	.n.a.v.	n	bao2-xian3	pɑu-ɕian	NA	85.7143	85.7143	10.7143	3.57143	1
946	interview	9	4.59	3.36	.noun.verb.name.	noun	面试	2	17	4.47713	.v.vn.n.	v	mian4-shi4	mian-ʂʅ	NA	64.2857	100	0	0	3
947	joke	4	4.59	2.9	.noun.verb.name.	noun	玩笑	2	18	5.16687	.n.	n	wan2-xiao4	uan-ɕiɑu	NA	57.1429	96.4286	3.57143	0	2
948	attempt	7	4.6	2.22	.noun.verb.name.adjective.	noun	尝试	2	17	4.78458	.v.vn.	v	chang2-shi4	tʂʰɑŋ-ʂʅ	NA	46.4286	82.1429	10.7143	7.14286	4
949	gun	3	4.6	4.83	.noun.name.unclassified.verb.	noun	枪	1	8	5.54743	.n.q.	n	qiang1	tɕʰiɑŋ	NA	92.8571	100	0	0	3
950	heaven	6	4.6	1.81	.noun.name.verb.number.	noun	天堂	2	15	4.65523	.n.	n	tian1-tang2	tʰian-tʰɑŋ	NA	92.8571	92.8571	3.57143	3.57143	1
951	honey	5	4.6	4.88	.noun.name.	noun	蜂蜜	2	27	3.79382	.n.	n	feng1-mi4	fəŋ-mi	NA	85.7143	100	0	0	3
952	kingdom	7	4.6	3.76	.name.noun.	name	王国	2	12	4.0013	.n.nr.	n	wang2-guo2	uɑŋ-kuo	NA	75	75	25	0	1
953	pan	3	4.6	4.86	.verb.name.	verb	平底锅	3	25	2.72894	.n.	n	ping2-di3-guo1	pʰiŋ-ti-kuo	NA	28.5714	53.5714	25	21.4286	3
954	restaurant	10	4.6	4.89	.noun.name.	noun	餐厅	2	20	4.61762	.n.	n	can1-ting1	tsʰan-tʰiŋ	NA	35.7143	100	0	0	4
955	route	5	4.6	3.88	.noun.name.	noun	路线	2	21	4.25255	.n.	n	lu4-xian4	lu-ɕian	NA	42.8571	85.7143	7.14286	7.14286	5
956	strategy	8	4.6	1.93	.noun.name.	noun	策略	2	23	4.27985	.n.	n	ce4-lve4	tsʰɤ-lyɛ	NA	75	85.7143	3.57143	10.7143	3
957	violence	8	4.6	3.07	.noun.name.	noun	暴力	2	17	4.63234	.n.	n	bao4-li4	pɑu-li	NA	85.7143	85.7143	7.14286	7.14286	1
958	agreement	9	4.61	2.22	.noun.name.	noun	同意	2	19	5.23409	.v.vn.	v	tong2-yi4	tʰuŋ-i	NA	78.5714	96.4286	3.57143	0	4
959	border	6	4.61	4.29	.noun.name.	noun	边界	2	14	3.80813	.n.	n	bian1-jie4	pian-tɕiɛ	NA	42.8571	71.4286	10.7143	17.8571	5
960	disaster	8	4.61	3.07	.noun.	noun	灾难	2	17	4.39065	.n.	n	zai1-nan4	tsai-nan	NA	85.7143	85.7143	7.14286	7.14286	1
961	duty	4	4.61	2.19	.noun.name.verb.	noun	责任	2	14	4.88361	.n.	n	ze2-ren4	tsɤ-ʐən	NA	60.7143	92.8571	7.14286	0	5
962	forever	7	4.61	1.34	.adverb.name.adjective.noun.unclassified.verb.	adverb	永远	2	12	5.47528	.d.b.	d	yong2-yuan3	iuŋ-yan	NA	89.2857	96.4286	0	3.57143	3
963	option	6	4.61	2.39	.noun.name.	noun	选择	2	17	5.37053	.v.vn.	v	xuan3-ze2	ɕyan-tsɤ	NA	67.8571	89.2857	10.7143	0	2
964	screen	6	4.61	4.6	.noun.name.verb.number.	noun	屏幕	2	22	4.15852	.n.	n	ping2-mu4	pʰiŋ-mu	NA	100	100	0	0	1
965	student	7	4.61	4.92	.noun.name.	noun	学生	2	13	4.94246	.n.	n	xue2-sheng0	ɕyɛ-ʂəŋ	NA	100	100	0	0	1
966	clue	4	4.62	2.93	.noun.name.	noun	线索	2	18	4.98795	.n.	n	xian4-suo3	ɕian-suo	NA	75	78.5714	7.14286	14.2857	2
967	golden	6	4.62	3.12	.adjective.name.	adjective	金色的	3	22	1.47367	NA	NA	jin1-se4-de0	tɕin-sɤ-tɤ	NA	42.8571	92.8571	7.14286	0	9
968	movie	5	4.62	4.59	.noun.name.verb.	noun	电影	2	20	5.33401	.n.	n	dian4-ying3	tian-iŋ	NA	100	100	0	0	1
969	ancient	7	4.63	2.04	.adjective.name.	adjective	古代的	3	18	1.47367	NA	NA	gu2-dai4-de0	ku-tai-tɤ	NA	32.1429	78.5714	21.4286	0	4
970	conference	10	4.63	3.86	.noun.name.	noun	会议	2	11	4.75675	.n.	n	hui4-yi4	xuei-i	NA	75	78.5714	7.14286	14.2857	2
971	deficit	7	4.63	2.21	.noun.name.	noun	赤字	2	13	3.00515	.n.	n	chi4-zi4	tʂʰʅ-tsɿ	NA	7.14286	14.2857	14.2857	71.4286	2
972	detail	6	4.63	2.5	.noun.name.	noun	细节	2	13	4.62011	.n.	n	xi4-jie2	ɕi-tɕiɛ	NA	96.4286	100	0	0	2
973	fashion	7	4.63	3.43	.noun.name.	noun	时尚	2	15	4.51978	.n.	n	shi2-shang4	ʂʅ-ʂɑŋ	NA	92.8571	100	0	0	3
974	fuel	4	4.63	4.3	.noun.verb.	noun	燃料	2	26	3.97882	.n.	n	ran2-liao4	ʐan-liɑu	NA	28.5714	35.7143	32.1429	32.1429	2
975	mail	4	4.63	4.69	.noun.name.verb.unclassified.	noun	邮件	2	13	4.5514	.n.	n	you2-jian4	iəu-tɕian	NA	78.5714	92.8571	7.14286	0	3
976	metal	5	4.63	4.87	.noun.name.	noun	金属	2	20	4.41963	.n.	n	jin1-shu3	tɕin-ʂu	NA	71.4286	71.4286	28.5714	0	1
977	pocket	6	4.63	4.68	.noun.name.	noun	口袋	2	14	4.46711	.n.q.	n	kou3-dai4	kʰəu-tai	NA	89.2857	89.2857	7.14286	3.57143	1
978	surface	7	4.63	4.26	.noun.verb.name.	noun	表面	2	17	4.28592	.n.	n	biao3-mian4	piɑu-mian	NA	100	100	0	0	1
979	ability	7	4.64	1.81	.noun.name.	noun	能力	2	12	5.09036	.n.	n	neng2-li4	nəŋ-li	NA	100	100	0	0	1
980	behaviour	9	4.64	2.19	.noun.name.adjective.verb.unclassified.adverb.preposition.	noun	行为	2	10	5.00477	.n.	n	xing2-wei2	ɕiŋ-uei	NA	67.8571	71.4286	28.5714	0	2
981	brave	5	4.64	2.26	.verb.name.adjective.noun.	verb	勇敢	2	20	4.62931	.a.ad.an.	a	yong2-gan3	iuŋ-kan	NA	60.7143	89.2857	10.7143	0	2
982	breakfast	9	4.64	4.43	.noun.name.	noun	早餐	2	22	4.56989	.n.	n	zao3-can1	tsɑu-tsʰan	NA	100	100	0	0	1
983	cabinet	7	4.64	4.89	.name.noun.	name	橱柜	2	24	3.4468	.n.	n	chu2-gui4	tʂʰu-kuei	NA	10.7143	21.4286	35.7143	42.8571	4
984	distance	8	4.64	3.17	.noun.verb.name.	noun	距离	2	21	4.61606	.n.p.	n	ju4-li2	tɕy-li	NA	96.4286	96.4286	0	3.57143	1
985	freedom	7	4.64	2.34	.noun.name.	noun	自由	2	11	5.05902	.a.an.ad.	a	zi4-you2	tsɿ-iəu	NA	96.4286	96.4286	3.57143	0	1
986	giant	5	4.64	4.3	.adjective.noun.name.	adjective	巨人	2	6	4.0625	.n.	n	ju4-ren2	tɕy-ʐən	NA	35.7143	82.1429	7.14286	10.7143	5
987	income	6	4.64	3.07	.noun.name.	noun	收入	2	8	4.21245	.n.v.	n	shou1-ru4	ʂəu-ʐu	NA	89.2857	92.8571	3.57143	3.57143	2
988	medal	5	4.64	4.89	.noun.name.adjective.	noun	奖牌	2	21	3.32493	.n.	n	jiang3-pai2	tɕiɑŋ-pʰai	NA	14.2857	14.2857	39.2857	46.4286	1
989	orange	6	4.64	4.66	.noun.name.adjective.	noun	橘子	2	19	3.75471	.n.	n	ju2-zi0	tɕy-tsɿ	NA	50	100	0	0	5
990	reaction	8	4.64	2.41	.noun.name.	noun	反应	2	11	4.89081	.vn.v.n.	vn	fan3-ying4	fan-iŋ	NA	89.2857	92.8571	7.14286	0	2
991	rose	4	4.64	4.9	.name.verb.noun.adjective.	name	玫瑰	2	21	4.24379	.n.	n	mei2-gui1	mei-kuei	NA	92.8571	100	0	0	2
992	sight	5	4.64	3.21	.noun.name.	noun	视力	2	10	3.75243	.n.	n	shi4-li4	ʂʅ-li	NA	17.8571	75	25	0	9
993	bath	4	4.65	4.85	.noun.name.verb.adjective.	noun	洗澡	2	25	4.45094	.v.vn.	v	xi2-zao3	ɕi-tsɑu	NA	42.8571	85.7143	7.14286	7.14286	8
994	bottle	6	4.65	4.91	.noun.verb.name.adjective.	noun	瓶子	2	13	4.17524	.n.	n	ping2-zi0	pʰiŋ-tsɿ	NA	89.2857	92.8571	7.14286	0	2
995	coffee	6	4.65	4.81	.noun.name.	noun	咖啡	2	19	5.09651	.n.	n	ka1-fei1	kʰa-fei	cognate	100	100	0	0	1
996	college	7	4.65	4.62	.noun.name.	noun	大学	2	11	5.12262	.n.	n	da4-xue2	ta-ɕyɛ	NA	64.2857	96.4286	3.57143	0	2
997	director	8	4.65	4.04	.noun.name.	noun	导演	2	20	1.47367	NA	NA	dao2-yan3	tɑu-ian	NA	64.2857	75	25	0	4
998	hearing	7	4.65	3.18	.verb.noun.name.adjective.	verb	听力	2	9	3.52289	.n.	n	ting1-li4	tʰiŋ-li	NA	28.5714	96.4286	3.57143	0	5
999	neck	4	4.65	5	.noun.name.	noun	脖子	2	14	4.58088	.n.	n	bo2-zi0	po-tsɿ	NA	92.8571	96.4286	3.57143	0	2
1000	product	7	4.65	4.17	.noun.name.	noun	产品	2	15	4.41816	.n.	n	chan2-pin3	tʂʰan-pʰin	NA	85.7143	85.7143	14.2857	0	1
1001	sports	6	4.65	3.79	.noun.name.	noun	运动	2	13	4.75788	.vn.n.v.	vn	yun4-dong4	yn-tuŋ	NA	78.5714	100	0	0	3
1002	stock	5	4.65	4.19	.noun.name.verb.	noun	股票	2	19	4.1531	.n.	n	gu3-piao4	ku-pʰiɑu	NA	25	57.1429	25	17.8571	7
1003	strength	8	4.65	2.96	.noun.name.	noun	力量	2	14	4.97212	.n.	n	li4-liang0	li-liɑŋ	NA	32.1429	71.4286	28.5714	0	9
1004	threat	6	4.65	2.52	.noun.name.	noun	威胁	2	17	4.97088	.v.vn.	v	wei1-xie2	uei-ɕiɛ	NA	64.2857	71.4286	21.4286	7.14286	2
1005	blame	5	4.66	2.06	.verb.noun.name.	verb	责怪	2	16	4.08433	.v.	v	ze2-guai4	tsɤ-kuai	NA	53.5714	92.8571	0	7.14286	6
1006	chair	5	4.66	4.58	.noun.name.	noun	椅子	2	15	4.54739	.n.	n	yi3-zi0	i-tsɿ	NA	100	100	0	0	1
1007	guide	5	4.66	3.7	.noun.verb.name.	noun	指导	2	15	4.33937	.v.vn.	v	zhi2-dao3	tʂʅ-tɑu	NA	35.7143	82.1429	17.8571	0	8
1008	hammer	6	4.66	4.77	.noun.name.verb.adjective.unclassified.	noun	锤子	2	16	3.90181	.n.	n	chui2-zi0	tʂʰuei-tsɿ	NA	53.5714	57.1429	39.2857	3.57143	2
1009	investigation	13	4.66	2.52	.noun.name.	noun	调查	2	19	5.27439	.v.vn.	v	diao4-cha2	tiɑu-tʂʰa	NA	53.5714	71.4286	25	3.57143	5
1010	male	4	4.66	4.45	.noun.adjective.name.	noun	男性	2	15	4.43032	.n.	n	nan2-xing4	nan-ɕiŋ	NA	85.7143	100	0	0	3
1011	spirit	6	4.66	1.6	.noun.name.	noun	精神	2	23	5.08646	.n.	n	jing1-shen0	tɕiŋ-ʂən	NA	82.1429	96.4286	3.57143	0	4
1012	task	4	4.66	2.84	.noun.name.	noun	任务	2	11	5.16652	.n.	n	ren4-wu0	ʐən-u	NA	82.1429	85.7143	14.2857	0	2
1013	account	7	4.67	3.08	.noun.verb.name.	noun	账户	2	12	4.15401	.n.	n	zhang4-hu4	tʂɑŋ-xu	NA	71.4286	85.7143	14.2857	0	4
1014	beauty	6	4.67	2.93	.noun.name.	noun	美丽	2	16	4.87936	.a.an.	a	mei3-li4	mei-li	NA	57.1429	96.4286	3.57143	0	4
1015	female	6	4.67	4.57	.adjective.noun.name.number.	adjective	女性	2	11	4.79194	.n.	n	nv3-xing4	ny-ɕiŋ	NA	85.7143	100	0	0	5
1016	forest	6	4.67	4.76	.noun.name.	noun	森林	2	20	4.3964	.n.	n	sen1-lin2	sən-lin	NA	92.8571	92.8571	7.14286	0	1
1017	loss	4	4.67	2.19	.noun.	noun	失去	2	10	5.27405	.v.	v	shi1-qu4	ʂʅ-tɕʰy	NA	57.1429	100	0	0	4
1018	model	5	4.67	4.53	.noun.name.verb.adjective.	noun	模特	2	24	4.94349	.n.	n	mo2-te4	mo-tʰɤ	NA	35.7143	78.5714	21.4286	0	4
1019	rule	4	4.67	2.57	.noun.verb.name.	noun	规则	2	14	4.6668	.n.a.	n	gui1-ze1	kuei-tsɤ	NA	78.5714	92.8571	7.14286	0	4
1020	accident	8	4.68	3.26	.noun.name.	noun	事故	2	17	4.63143	.n.	n	shi4-gu4	ʂʅ-ku	NA	46.4286	96.4286	3.57143	0	5
1021	boss	4	4.68	3.83	.noun.name.	noun	老板	2	14	4.99872	.n.	n	lao2-ban3	lɑu-pan	NA	100	100	0	0	1
1022	brand	5	4.68	3.29	.noun.name.	noun	品牌	2	21	4.21561	.n.	n	pin3-pai2	pʰin-pʰai	NA	57.1429	89.2857	7.14286	3.57143	3
1023	butter	6	4.68	4.9	.noun.name.verb.	noun	黄油	2	19	3.93757	.n.	n	huang2-you2	xuɑŋ-iəu	NA	100	100	0	0	1
1024	castle	6	4.68	4.96	.noun.name.	noun	城堡	2	21	4.31628	.n.	n	cheng2-bao3	tʂʰəŋ-pɑu	NA	96.4286	96.4286	0	3.57143	1
1025	teacher	7	4.68	4.52	.noun.name.	noun	老师	2	12	5.0625	.n.	n	lao3-shi1	lɑu-ʂʅ	NA	89.2857	100	0	0	2
1026	address	7	4.69	3.89	.noun.verb.name.	noun	地址	2	13	4.76593	.n.	n	di4-zhi3	ti-tʂʅ	NA	92.8571	92.8571	7.14286	0	1
1027	bread	5	4.69	4.92	.noun.name.	noun	面包	2	14	4.55358	.n.	n	mian4-bao1	mian-pɑu	NA	100	100	0	0	1
1028	classic	7	4.69	2	.adjective.noun.name.	adjective	经典的	3	24	1.47367	NA	NA	gu2-dian3-de0	ku-tian-tɤ	NA	50	100	0	0	6
1029	direction	9	4.69	2.79	.noun.name.	noun	方向	2	10	4.80752	.n.	n	fang1-xiang4	fɑŋ-ɕiɑŋ	NA	89.2857	92.8571	3.57143	3.57143	2
1030	funding	7	4.69	3.17	.noun.verb.name.	noun	资金	2	18	4.29584	.n.	n	zi1-jin1	tsɿ-tɕin	NA	32.1429	64.2857	32.1429	3.57143	4
1031	marriage	8	4.69	2.51	.noun.name.	noun	婚姻	2	20	4.81372	.n.	n	hun1-yin1	xuən-in	NA	67.8571	100	0	0	2
1032	opinion	7	4.69	1.93	.noun.name.	noun	观点	2	15	4.46312	.n.	n	guan1-dian3	kuan-tian	NA	46.4286	89.2857	10.7143	0	6
1033	scheme	6	4.69	2.41	.noun.name.verb.	noun	计划	2	10	5.43604	.n.v.	n	ji4-hua4	tɕi-xua	NA	21.4286	32.1429	42.8571	25	3
1034	spring	6	4.69	3.89	.noun.name.verb.	noun	春天	2	13	4.12592	.t.	t	chun1-tian1	tʂʰuən-tʰian	NA	85.7143	100	0	0	5
1035	technology	10	4.69	3.24	.noun.name.	noun	技术	2	12	4.80348	.n.	n	ji4-shu4	tɕi-ʂu	NA	64.2857	100	0	0	2
1036	arm	3	4.7	4.96	.noun.verb.name.	noun	手臂	2	21	4.39536	.n.	n	shou3-bi4	ʂəu-pi	NA	50	89.2857	10.7143	0	3
1037	chef	4	4.7	4.3	.noun.name.verb.	noun	主厨	2	17	3.2371	.v.	v	zhu3-chu2	tʂu-tʂʰu	NA	28.5714	60.7143	21.4286	17.8571	5
1038	murder	6	4.7	3.61	.noun.	noun	谋杀	2	17	5.07465	.v.vn.	v	mou2-sha1	məu-ʂa	NA	71.4286	78.5714	17.8571	3.57143	3
1039	paint	5	4.7	4.79	.noun.verb.name.	noun	画	1	8	5.053	.n.v.q.	n	hua4	xua	NA	32.1429	75	14.2857	10.7143	8
1040	reality	7	4.7	1.72	.noun.	noun	现实	2	16	4.82081	.n.a.	n	xian4-shi2	ɕian-ʂʅ	NA	53.5714	96.4286	3.57143	0	4
1041	rubbish	7	4.7	3.64	.adjective.noun.name.verb.	adjective	垃圾	2	14	4.86917	.n.	n	la1-ji1	la-tɕi	NA	100	100	0	0	1
1042	bridge	6	4.71	4.97	.noun.name.verb.adjective.	noun	桥	1	10	4.50508	.n.	n	qiao2	tɕʰiɑu	NA	89.2857	100	0	0	2
1043	development	11	4.71	2.41	.noun.name.	noun	发展	2	15	4.69142	.v.vn.	v	fa1-zhan3	fa-tʂan	NA	100	100	0	0	1
1044	driver	6	4.71	4.71	.noun.	noun	司机	2	11	4.66428	.n.	n	si1-ji1	sɿ-tɕi	NA	92.8571	100	0	0	2
1045	individual	10	4.71	3.52	.adjective.noun.name.	adjective	个人	2	5	5.02973	.n.	n	ge4-ren2	kɤ-ʐən	NA	46.4286	96.4286	3.57143	0	4
1046	media	5	4.71	3.57	.noun.name.	noun	媒体	2	19	4.60657	.n.	n	mei2-ti3	mei-tʰi	NA	89.2857	92.8571	7.14286	0	2
1047	notice	6	4.71	3.3	.verb.noun.name.	verb	注意	2	21	5.32676	.v.vn.	v	zhu4-yi4	tʂu-i	NA	64.2857	100	0	0	5
1048	pub	3	4.71	4.71	.noun.name.	noun	酒吧	2	17	4.94628	.n.	n	jiu3-ba1	tɕiəu-pa	NA	71.4286	85.7143	7.14286	7.14286	4
1049	smile	5	4.71	4.5	.noun.verb.name.	noun	微笑	2	23	4.48567	.v.vn.n.	v	wei1-xiao4	uei-ɕiɑu	NA	78.5714	100	0	0	3
1050	base	4	4.72	3.86	.noun.verb.name.adjective.	noun	基础	2	21	4.20767	.n.	n	ji1-chu3	tɕi-tʂʰu	NA	89.2857	96.4286	3.57143	0	3
1051	beach	5	4.72	4.79	.noun.name.	noun	海滩	2	23	4.519	.n.	n	hai3-tan1	xai-tʰan	NA	50	100	0	0	3
1052	contact	7	4.72	3.86	.noun.verb.name.	noun	联系	2	19	5.25341	.v.vn.	v	lian2-xi4	lian-ɕi	NA	75	78.5714	21.4286	0	2
1053	lunch	5	4.72	4.31	.noun.name.verb.	noun	午餐	2	20	4.62596	.n.v.	n	wu3-can1	u-tsʰan	NA	67.8571	100	0	0	4
1054	nose	4	4.72	4.89	.noun.name.verb.	noun	鼻子	2	17	4.61198	.n.	n	bi2-zi0	pi-tsɿ	NA	100	100	0	0	1
1055	patient	7	4.72	2.5	.noun.adjective.name.	noun	病人	2	12	5.00706	.n.	n	bing4-ren2	piŋ-ʐən	NA	64.2857	85.7143	14.2857	0	3
1056	review	6	4.72	2.81	.noun.name.verb.	noun	复习	2	12	3.69639	.v.vn.	v	fu4-xi2	fu-ɕi	NA	53.5714	85.7143	14.2857	0	3
1057	roof	4	4.72	4.79	.noun.name.	noun	屋顶	2	17	4.37622	.n.	n	wu1-ding3	u-tiŋ	NA	64.2857	92.8571	7.14286	0	2
1058	speech	6	4.72	3.37	.noun.name.verb.	noun	演讲	2	20	4.40968	.vn.v.	vn	yan2-jiang3	ian-tɕiɑŋ	NA	82.1429	100	0	0	4
1059	standard	8	4.72	1.83	.noun.adjective.name.	noun	标准	2	19	4.51507	.n.a.	n	biao1-zhun3	piɑu-tʂuən	NA	78.5714	96.4286	3.57143	0	3
1060	victory	7	4.72	2.55	.noun.name.verb.	noun	胜利	2	16	4.72165	.v.vn.nz.	v	sheng4-li4	ʂəŋ-li	NA	82.1429	82.1429	7.14286	10.7143	1
1061	waste	5	4.72	3.24	.noun.verb.name.	noun	浪费	2	19	4.8961	.v.vn.	v	lang4-fei4	lɑŋ-fei	NA	92.8571	96.4286	3.57143	0	2
1062	balance	7	4.73	2.89	.noun.verb.name.	noun	平衡	2	21	4.26886	.a.an.v.	a	ping2-heng2	pʰiŋ-xəŋ	NA	100	100	0	0	1
1063	culture	7	4.73	2.04	.noun.name.	noun	文化	2	8	4.35047	.n.	n	wen2-hua4	uən-xua	NA	96.4286	96.4286	3.57143	0	1
1064	environment	11	4.73	3.74	.noun.name.	noun	环境	2	22	4.59326	.n.	n	huan2-jing4	xuan-tɕiŋ	NA	100	100	0	0	1
1065	expert	6	4.73	2.85	.noun.adjective.name.	noun	专家	2	14	4.71122	.n.	n	zhuan1-jia1	tʂuan-tɕia	NA	78.5714	78.5714	17.8571	3.57143	1
1066	flavour	7	4.73	3.55	.noun.verb.adjective.name.adverb.unclassified.	noun	口味	2	11	4.13454	.n.	n	kou3-wei4	kʰəu-uei	NA	39.2857	67.8571	25	7.14286	5
1067	fruit	5	4.73	4.81	.noun.name.	noun	水果	2	12	4.24599	.n.	n	shui2-guo3	ʂuei-kuo	NA	100	100	0	0	1
1068	gentleman	9	4.73	3.57	.noun.name.verb.adjective.	noun	绅士	2	11	4.33221	.n.	n	shen1-shi4	ʂən-ʂʅ	NA	100	100	0	0	1
1069	milk	4	4.73	4.92	.noun.verb.name.	noun	牛奶	2	9	4.42257	.n.	n	niu2-nai3	niəu-nai	NA	100	100	0	0	1
1070	opposition	10	4.73	2.25	.noun.name.	noun	相反	2	13	4.2978	.v.vn.	v	xiang1-fan3	ɕiɑŋ-fan	NA	28.5714	57.1429	39.2857	3.57143	5
1071	plate	5	4.73	4.77	.noun.name.verb.	noun	盘子	2	14	4.20284	.n.	n	pan2-zi0	pʰan-tsɿ	NA	85.7143	85.7143	10.7143	3.57143	1
1072	strike	6	4.73	4.07	.noun.verb.	noun	罢工	2	13	3.84474	.vn.v.	vn	ba4-gong1	pa-kuŋ	NA	35.7143	53.5714	21.4286	25	3
1073	bus	3	4.74	4.9	.noun.name.	noun	公交车	3	14	1.47367	NA	NA	gong1-jiao1-che1	kuŋ-tɕiɑu-tʂʰɤ	NA	32.1429	100	0	0	6
1074	clothes	7	4.74	4.76	.noun.name.	noun	衣服	2	14	5.38382	.n.	n	yi1-fu0	i-fu	NA	96.4286	100	0	0	2
1075	collection	10	4.74	4.04	.noun.name.	noun	收集	2	18	4.43032	.v.vn.	v	shou1-ji2	ʂəu-tɕi	NA	39.2857	92.8571	7.14286	0	6
1076	knowledge	9	4.74	1.73	.noun.name.	noun	知识	2	15	4.23258	.n.	n	zhi1-shi0	tʂʅ-ʂʅ	NA	100	100	0	0	1
1077	moon	4	4.74	4.9	.noun.name.	noun	月亮	2	13	4.10714	.n.	n	yue4-liang0	yɛ-liɑŋ	NA	92.8571	96.4286	3.57143	0	2
1078	peace	5	4.74	1.62	.noun.name.	noun	和平	2	13	4.57508	.n.ad.a.	n	he2-ping2	xɤ-pʰiŋ	NA	89.2857	96.4286	3.57143	0	3
1079	prince	6	4.74	4.44	.name.noun.	name	王子	2	7	4.50387	.n.nr.	n	wang2-zi3	uɑŋ-tsɿ	NA	96.4286	96.4286	0	3.57143	1
1080	theatre	7	4.74	4.92	.unclassified.name.	unclassified	剧院	2	19	4.24819	.n.	n	ju4-yuan4	tɕy-yan	NA	78.5714	96.4286	3.57143	0	5
1081	danger	6	4.75	2.68	.noun.name.adjective.	noun	危险	2	15	5.23046	.a.an.n.	a	wei1-xian3	uei-ɕian	NA	100	100	0	0	1
1082	fault	5	4.75	2.41	.noun.verb.name.	noun	错误	2	22	5.07356	.n.a.	n	cuo4-wu4	tsʰuo-u	NA	78.5714	96.4286	3.57143	0	4
1083	justice	7	4.75	1.45	.noun.name.adjective.	noun	公正	2	9	4.25182	.a.ad.an.	a	gong1-zheng4	kuŋ-tʂəŋ	NA	32.1429	67.8571	25	7.14286	4
1084	skin	4	4.75	4.79	.noun.name.	noun	皮肤	2	13	4.53588	.n.	n	pi2-fu1	pʰi-fu	NA	100	100	0	0	1
1085	trip	4	4.75	3.71	.noun.name.verb.	noun	旅行	2	16	4.79857	.v.vn.	v	lv3-xing2	ly-ɕiŋ	NA	57.1429	96.4286	3.57143	0	6
1086	design	6	4.76	3.27	.noun.verb.name.	noun	设计	2	10	4.88174	.v.vn.	v	she4-ji4	ʂɤ-tɕi	NA	100	100	0	0	1
1087	effort	6	4.76	2.33	.noun.name.verb.	noun	努力	2	9	5.2772	.ad.an.a.	ad	nu3-li4	nu-li	NA	82.1429	85.7143	14.2857	0	2
1088	hat	3	4.76	4.88	.noun.name.	noun	帽子	2	15	4.66512	.n.	n	mao4-zi0	mɑu-tsɿ	NA	100	100	0	0	1
1089	heat	4	4.76	3.79	.noun.verb.name.	noun	热量	2	22	3.664	.n.	n	re4-liang4	ʐɤ-liɑŋ	NA	21.4286	67.8571	28.5714	3.57143	5
1090	hotel	5	4.76	4.93	.noun.name.	noun	宾馆	2	21	4.05574	.n.	n	bin1-guan3	pin-kuan	NA	35.7143	96.4286	3.57143	0	4
1091	master	6	4.76	2.63	.noun.name.verb.	noun	大师	2	9	4.28053	.n.	n	da4-shi1	ta-ʂʅ	NA	32.1429	89.2857	10.7143	0	7
1092	nation	6	4.76	3.62	.noun.name.	noun	国家	2	18	5.22007	.n.	n	guo2-jia1	kuo-tɕia	NA	60.7143	89.2857	7.14286	3.57143	3
1093	responsibility	14	4.76	1.4	.noun.name.	noun	责任	2	14	4.88361	.n.	n	ze2-ren4	tsɤ-ʐən	NA	85.7143	100	0	0	3
1094	writing	7	4.76	3.7	.verb.noun.	verb	写作	2	12	4.06026	.v.vn.	v	xie3-zuo4	ɕiɛ-tsuo	NA	64.2857	100	0	0	2
1095	birthday	8	4.77	3.2	.noun.name.	noun	生日	2	9	5.05357	.n.	n	sheng1-ri4	ʂəŋ-ʐʅ	NA	100	100	0	0	1
1096	capital	7	4.77	4.1	.noun.name.adjective.	noun	首都	2	19	3.92852	.n.	n	shou3-du1	ʂəu-tu	NA	67.8571	96.4286	3.57143	0	6
1097	cloud	5	4.77	4.54	.noun.verb.name.adverb.	noun	云	1	4	4.03477	.n.g.b.	n	yun2	yn	NA	85.7143	96.4286	3.57143	0	3
1098	dinner	6	4.77	4.5	.noun.name.verb.adjective.	noun	晚餐	2	27	4.85551	.n.	n	wan3-can1	uan-tsʰan	NA	85.7143	100	0	0	2
1099	gas	3	4.77	4.29	.noun.name.	noun	气体	2	11	3.94054	.n.	n	qi4-ti3	tɕʰi-tʰi	NA	39.2857	96.4286	0	3.57143	7
1100	lie	3	4.77	3.11	.verb.noun.name.	verb	谎言	2	18	4.54297	.n.	n	huang3-yan2	xuɑŋ-ian	NA	42.8571	100	0	0	6
1101	respect	7	4.77	2.04	.noun.verb.	noun	尊重	2	21	4.75265	.v.vn.	v	zun1-zhong4	tsuən-tʂuŋ	NA	64.2857	100	0	0	2
1102	title	5	4.77	3.32	.noun.name.	noun	题目	2	20	3.75013	.n.	n	ti2-mu4	tʰi-mu	NA	50	96.4286	3.57143	0	3
1103	charity	7	4.78	2.62	.noun.name.verb.	noun	慈善	2	25	4.53701	.a.an.	a	ci2-shan4	tsʰɿ-ʂan	NA	64.2857	82.1429	7.14286	10.7143	4
1104	mouth	5	4.78	4.74	.noun.name.	noun	嘴	1	16	5.40381	.n.	n	zui3	tsuei	NA	57.1429	100	0	0	3
1105	seat	4	4.78	4.78	.noun.name.	noun	座位	2	17	4.42306	.n.	n	zuo4-wei4	tsuo-uei	NA	82.1429	89.2857	7.14286	3.57143	3
1106	square	6	4.78	4.33	.noun.name.adjective.verb.adverb.	noun	广场	2	9	4.29322	.n.	n	guang2-chang3	kuɑŋ-tʂʰɑŋ	NA	39.2857	82.1429	14.2857	3.57143	8
1107	wood	4	4.78	4.85	.noun.name.	noun	木头	2	9	4.13264	.n.	n	mu4-tou0	mu-tʰəu	NA	67.8571	96.4286	3.57143	0	3
1108	chief	5	4.79	4.26	.name.noun.adjective.	name	主要的	3	22	1.47367	NA	NA	zhu3-yao4-de0	tʂu-iɑu-tɤ	NA	21.4286	46.4286	46.4286	7.14286	7
1109	mistake	7	4.79	1.97	.noun.name.	noun	错误	2	22	5.07356	.n.a.	n	cuo4-wu4	tsʰuo-u	NA	96.4286	100	0	0	2
1110	operation	9	4.79	3.44	.noun.name.	noun	手术	2	9	5.0414	.n.v.vn.	n	shou3-shu4	ʂəu-ʂu	NA	32.1429	92.8571	7.14286	0	7
1111	promise	7	4.79	2.09	.verb.noun.name.	verb	承诺	2	18	4.58122	.v.vn.	v	cheng2-nuo4	tʂʰəŋ-nuo	NA	35.7143	92.8571	3.57143	3.57143	7
1112	region	6	4.79	3.19	.noun.name.	noun	地区	2	10	4.65552	.n.	n	di4-qu1	ti-tɕʰy	NA	42.8571	78.5714	14.2857	7.14286	3
1113	research	8	4.79	3.03	.noun.name.verb.	noun	研究	2	16	4.99298	.vn.v.	vn	yan2-jiu1	ian-tɕiəu	NA	75	96.4286	3.57143	0	3
1114	sky	3	4.79	4.45	.noun.name.	noun	天空	2	12	4.34408	.n.	n	tian1-kong1	tʰian-kʰuŋ	NA	92.8571	100	0	0	3
1115	edge	4	4.8	4.24	.noun.name.verb.	noun	边缘	2	17	4.18716	.n.b.	n	bian1-yuan2	pian-yan	NA	64.2857	67.8571	17.8571	14.2857	2
1116	egg	3	4.8	4.97	.noun.name.adjective.verb.	noun	鸡蛋	2	18	4.331	.n.	n	ji1-dan4	tɕi-tan	NA	71.4286	100	0	0	2
1117	increase	8	4.8	2.61	.noun.verb.name.	noun	增加	2	20	4.44634	.v.vn.	v	zeng1-jia1	tsəŋ-tɕia	NA	64.2857	100	0	0	3
1118	pink	4	4.8	3.93	.adjective.name.	adjective	粉色	2	16	3.88191	.n.	n	fen3-se4	fən-sɤ	NA	71.4286	100	0	0	3
1119	science	7	4.8	2.79	.noun.name.	noun	科学	2	17	4.6198	.n.a.ad.	n	ke1-xue2	kʰɤ-ɕyɛ	NA	100	100	0	0	1
1120	bathroom	8	4.81	4.52	.noun.name.	noun	浴室	2	19	4.3579	.n.	n	yu4-shi4	y-ʂʅ	NA	71.4286	100	0	0	6
1121	cake	4	4.81	4.81	.noun.name.verb.	noun	蛋糕	2	27	4.77209	.n.	n	dan4-gao1	tan-kɑu	NA	100	100	0	0	1
1122	champion	8	4.81	3.82	.noun.name.verb.adjective.	noun	冠军	2	15	4.785	.n.	n	guan4-jun1	kuan-tɕyn	NA	75	78.5714	17.8571	3.57143	2
1123	cheese	6	4.81	4.7	.noun.name.	noun	奶酪	2	18	4.40564	.n.	n	nai3-lao4	nai-lɑu	NA	53.5714	96.4286	3.57143	0	3
1124	farm	4	4.81	4.59	.noun.name.verb.	noun	农场	2	12	4.46799	.n.	n	nong2-chang3	nuŋ-tʂʰɑŋ	NA	89.2857	92.8571	7.14286	0	2
1125	plant	5	4.81	4.76	.noun.verb.name.	noun	植物	2	20	4.11216	.n.	n	zhi2-wu4	tʂʅ-u	NA	64.2857	75	21.4286	3.57143	3
1126	prison	6	4.81	4.68	.noun.name.	noun	监狱	2	19	5.14318	.n.	n	jian1-yu4	tɕian-y	NA	82.1429	85.7143	7.14286	7.14286	2
1127	search	6	4.81	3	.noun.verb.name.	noun	搜索	2	22	4.47062	.v.vn.	v	sou1-suo3	səu-suo	NA	46.4286	78.5714	21.4286	0	4
1128	language	8	4.82	2.35	.noun.name.	noun	语言	2	16	4.51507	.n.	n	yu3-yan2	y-ian	NA	100	100	0	0	1
1129	military	8	4.82	4	.adjective.noun.name.	adjective	军队	2	10	4.74575	.n.	n	jun1-dui4	tɕyn-tuei	NA	50	67.8571	10.7143	21.4286	3
1130	travel	6	4.82	3.67	.verb.noun.name.	verb	旅行	2	16	4.79857	.v.vn.	v	lv3-xing2	ly-ɕiŋ	NA	67.8571	100	0	0	2
1131	weight	6	4.82	3.94	.noun.name.verb.	noun	重量	2	21	3.89197	.n.	n	zhong4-liang4	tʂuŋ-liɑŋ	NA	75	96.4286	3.57143	0	3
1132	benefit	7	4.83	2.25	.noun.verb.name.	noun	好处	2	11	4.72336	.n.	n	hao3-chu0	xɑu-tʂʰu	NA	50	92.8571	7.14286	0	5
1133	camera	6	4.83	5	.noun.name.	noun	相机	2	15	4.21324	.n.	n	xiang4-ji1	ɕiɑŋ-tɕi	NA	46.4286	96.4286	3.57143	0	3
1134	cause	5	4.83	2.43	.noun.verb.name.adjective.preposition.	noun	原因	2	16	5.36743	.n.	n	yuan2-yin1	yan-in	NA	60.7143	96.4286	3.57143	0	5
1135	machine	7	4.83	4.25	.noun.name.	noun	机器	2	22	4.70667	.n.	n	ji1-qi4	tɕi-tɕʰi	NA	92.8571	100	0	0	2
1136	magic	5	4.83	2.9	.adjective.noun.name.	adjective	魔术	2	25	4.23934	.n.	n	mo2-shu4	mo-ʂu	NA	46.4286	92.8571	7.14286	0	4
1137	nature	6	4.83	2.92	.noun.name.	noun	自然	2	18	4.84084	.n.d.a.	n	zi4-ran2	tsɿ-ʐan	NA	92.8571	100	0	0	3
1138	trade	5	4.83	3.08	.noun.verb.name.	noun	贸易	2	17	3.84103	.vn.v.	vn	mao4-yi4	mɑu-i	NA	50	89.2857	10.7143	0	3
1139	winter	6	4.83	3.84	.noun.name.	noun	冬天	2	9	4.11415	.t.	t	dong1-tian1	tuŋ-tʰian	NA	92.8571	100	0	0	2
1140	condition	9	4.84	2.15	.noun.name.	noun	条件	2	13	4.6715	.n.	n	tiao2-jian4	tʰiɑu-tɕian	NA	64.2857	75	21.4286	3.57143	3
1141	effect	6	4.84	1.8	.noun.verb.name.	noun	影响	2	24	4.96307	.v.vn.	v	ying2-xiang3	iŋ-ɕiɑŋ	NA	53.5714	92.8571	7.14286	0	4
1142	fear	4	4.84	2.57	.noun.verb.	noun	害怕	2	18	5.27624	.v.vn.	v	hai4-pa4	xai-pʰa	NA	60.7143	100	0	0	3
1143	smell	5	4.84	3.7	.noun.verb.name.	noun	闻	1	9	4.84252	.v.	v	wen2	uən	NA	46.4286	96.4286	3.57143	0	4
1144	stone	5	4.84	4.72	.noun.name.	noun	石头	2	10	4.62166	.n.	n	shi2-tou0	ʂʅ-tʰəu	NA	100	100	0	0	1
1145	window	6	4.84	4.86	.noun.name.verb.	noun	窗户	2	16	4.60976	.n.	n	chuang1-hu0	tʂʰuɑŋ-xu	NA	71.4286	96.4286	3.57143	0	3
1146	yellow	6	4.84	4.3	.adjective.noun.name.	adjective	黄色	2	17	4.29256	.n.	n	huang2-se4	xuɑŋ-sɤ	NA	78.5714	100	0	0	4
1147	captain	7	4.85	4.19	.noun.name.verb.	noun	船长	2	15	4.61887	.n.	n	chuan2-zhang3	tʂʰuan-tʂɑŋ	NA	46.4286	60.7143	28.5714	10.7143	2
1148	career	6	4.85	2.54	.noun.name.	noun	事业	2	13	4.68719	.n.	n	shi4-ye4	ʂʅ-iɛ	NA	46.4286	92.8571	7.14286	0	4
1149	fans	4	4.85	4.71	.noun.name.	noun	粉丝	2	15	4.4715	.n.	n	fen3-si1	fən-sɿ	NA	71.4286	75	21.4286	3.57143	2
1150	letter	6	4.85	4.7	.noun.name.	noun	信	1	9	5.34589	.n.v.	n	xin4	ɕin	NA	75	100	0	0	3
1151	pain	4	4.85	3.5	.noun.name.verb.	noun	疼痛	2	22	4.20526	.an.a.n.	an	teng2-tong4	tʰəŋ-tʰuŋ	NA	42.8571	100	0	0	6
1152	safety	6	4.85	2.37	.noun.name.verb.	noun	安全	2	12	5.45331	.an.a.ad.n.	an	an1-quan2	an-tɕʰyan	NA	92.8571	96.4286	3.57143	0	2
1153	audience	8	4.86	4.29	.noun.name.	noun	观众	2	12	4.87231	.n.	n	guan1-zhong4	kuan-tʂuŋ	NA	78.5714	92.8571	0	7.14286	2
1154	coast	5	4.86	4.21	.noun.name.adjective.	noun	海岸	2	18	4.3358	.n.	n	hai3-an4	xai-an	NA	50	57.1429	10.7143	32.1429	3
1155	crisis	6	4.86	2.33	.noun.name.	noun	危机	2	12	4.35277	.n.	n	wei1-ji1	uei-tɕi	NA	46.4286	53.5714	25	21.4286	2
1156	event	5	4.86	2.69	.noun.name.	noun	事件	2	14	4.91694	.n.	n	shi4-jian4	ʂʅ-tɕian	NA	75	100	0	0	4
1157	excuse	6	4.86	2.29	.noun.verb.name.	noun	借口	2	13	4.52367	.n.v.	n	jie4-kou3	tɕiɛ-kʰəu	NA	82.1429	85.7143	14.2857	0	2
1158	post	4	4.87	4.3	.noun.name.verb.adjective.preposition.	noun	邮寄	2	18	3.22186	.v.vn.	v	you2-ji4	iəu-tɕi	NA	32.1429	71.4286	28.5714	0	10
1159	television	10	4.87	4.83	.noun.name.	noun	电视	2	13	5.15645	.n.	n	dian4-shi4	tian-ʂʅ	NA	89.2857	100	0	0	2
1160	confidence	10	4.88	2.17	.noun.name.	noun	自信	2	15	4.56814	.v.an.a.vn.	v	zi4-xin4	tsɿ-ɕin	NA	64.2857	96.4286	3.57143	0	2
1161	leg	3	4.88	4.83	.noun.name.verb.	noun	腿	1	13	5.04747	.n.	n	tui3	tʰuei	NA	96.4286	100	0	0	2
1162	potential	9	4.88	1.91	.adjective.noun.	adjective	潜力	2	17	4.15128	.n.	n	qian2-li4	tɕʰian-li	NA	39.2857	89.2857	3.57143	7.14286	6
1163	union	5	4.88	3.38	.name.noun.	name	联合	2	18	4.28188	.v.vn.	v	lian2-he2	lian-xɤ	NA	46.4286	75	25	0	4
1164	boat	4	4.89	4.93	.noun.name.	noun	船	1	11	5.10145	.n.	n	chuan2	tʂʰuan	NA	82.1429	100	0	0	2
1165	card	4	4.89	4.9	.noun.name.	noun	卡片	2	9	4.14206	.n.	n	ka3-pian4	kʰa-pʰian	NA	64.2857	100	0	0	3
1166	clock	5	4.89	5	.noun.name.verb.	noun	钟	1	9	4.86987	.n.nr.	n	zhong1	tʂuŋ	NA	46.4286	92.8571	3.57143	3.57143	6
1167	cream	5	4.89	4.83	.noun.name.verb.	noun	奶油	2	13	4.1761	.n.	n	nai3-you2	nai-iəu	NA	89.2857	96.4286	3.57143	0	3
1168	defence	7	4.89	2.45	.noun.name.verb.adjective.number.	noun	防御	2	18	4.05574	.vn.v.	vn	fang2-yu4	fɑŋ-y	NA	14.2857	64.2857	21.4286	14.2857	10
1169	doubt	5	4.89	1.79	.noun.verb.name.adverb.	noun	怀疑	2	21	4.93442	.v.vn.	v	huai2-yi2	xuai-i	NA	67.8571	92.8571	7.14286	0	5
1170	hell	4	4.89	2.41	.noun.name.verb.	noun	地狱	2	15	4.76415	.n.	n	di4-yu4	ti-y	NA	85.7143	85.7143	7.14286	7.14286	1
1171	university	10	4.89	4.65	.noun.name.	noun	大学	2	11	5.12262	.n.	n	da4-xue2	ta-ɕyɛ	NA	100	100	0	0	1
1172	voice	5	4.89	4.13	.noun.name.verb.	noun	声音	2	16	5.21593	.n.	n	sheng1-yin1	ʂəŋ-in	NA	92.8571	100	0	0	3
1173	attack	6	4.9	3.71	.noun.verb.name.	noun	攻击	2	12	4.90148	.v.vn.	v	gong1-ji1	kuŋ-tɕi	NA	53.5714	89.2857	10.7143	0	2
1174	crime	5	4.9	3.03	.noun.name.	noun	犯罪	2	18	5.014	.vn.v.	vn	fan4-zui4	fan-tsuei	NA	75	89.2857	10.7143	0	4
1175	manager	7	4.9	4.14	.noun.name.	noun	经理	2	19	4.71572	.n.	n	jing1-li3	tɕiŋ-li	NA	60.7143	71.4286	28.5714	0	2
1176	shape	5	4.9	3.14	.noun.verb.name.	noun	形状	2	14	4.01275	.n.	n	xing2-zhuang4	ɕiŋ-tʂuɑŋ	NA	75	96.4286	3.57143	0	3
1177	track	5	4.9	4.31	.noun.verb.name.	noun	追踪	2	24	4.70718	.v.vn.	v	zhui1-zong1	tʂuei-tsuŋ	NA	25	78.5714	17.8571	3.57143	8
1178	army	4	4.91	4.7	.noun.name.	noun	军队	2	10	4.74575	.n.	n	jun1-dui4	tɕyn-tuei	NA	85.7143	85.7143	10.7143	3.57143	1
1179	growth	6	4.91	2.89	.noun.name.verb.	noun	成长	2	10	4.40767	.v.vn.	v	cheng2-zhang3	tʂʰəŋ-tʂɑŋ	NA	57.1429	100	0	0	4
1180	member	6	4.91	3.07	.noun.name.	noun	成员	2	13	4.79361	.n.	n	cheng2-yuan2	tʂʰəŋ-yan	NA	71.4286	100	0	0	2
1181	security	8	4.91	2.82	.noun.name.	noun	安全	2	12	5.45331	.an.a.ad.n.	an	an1-quan2	an-tɕʰyan	NA	64.2857	89.2857	10.7143	0	4
1182	sister	6	4.91	4	.noun.name.adjective.verb.unclassified.	noun	姐妹	2	16	4.6011	.n.	n	jie3-mei4	tɕiɛ-mei	NA	85.7143	100	0	0	2
1183	speed	5	4.91	3.62	.noun.verb.name.	noun	速度	2	19	4.63022	.n.	n	su4-du4	su-tu	NA	100	100	0	0	1
1184	truth	5	4.91	1.96	.noun.name.	noun	真相	2	19	4.95754	.n.	n	zhen1-xiang4	tʂən-ɕiɑŋ	NA	60.7143	96.4286	3.57143	0	4
1185	foot	4	4.92	4.9	.noun.name.verb.	noun	脚	1	11	5.05766	.n.q.	n	jiao3	tɕiɑu	NA	82.1429	96.4286	3.57143	0	3
1186	glass	5	4.92	4.82	.noun.name.	noun	玻璃	2	23	4.52829	.n.	n	bo1-li0	po-li	NA	64.2857	85.7143	14.2857	0	5
1187	success	7	4.92	2.21	.noun.name.	noun	成功	2	11	5.27343	.a.an.ad.	a	cheng2-gong1	tʂʰəŋ-kuŋ	NA	100	100	0	0	1
1188	village	7	4.92	4.89	.noun.name.	noun	村庄	2	13	4.00259	.n.	n	cun1-zhuang1	tsʰuən-tʂuɑŋ	NA	64.2857	100	0	0	6
1189	animal	6	4.93	4.61	.noun.name.adjective.	noun	动物	2	14	4.89478	.n.	n	dong4-wu4	tuŋ-u	NA	100	100	0	0	1
1190	education	9	4.93	2.93	.noun.name.	noun	教育	2	19	4.54297	.vn.v.	vn	jiao4-yu4	tɕiɑu-y	NA	100	100	0	0	1
1191	river	5	4.93	4.89	.noun.name.	noun	河	1	8	4.52905	.n.	n	he2	xɤ	NA	53.5714	100	0	0	4
1192	secret	6	4.93	2.19	.adjective.noun.name.	adjective	秘密	2	21	5.17282	.n.a.ad.	n	mi4-mi4	mi-mi	NA	96.4286	96.4286	3.57143	0	1
1193	band	4	4.94	4.68	.noun.name.verb.	noun	乐队	2	9	4.80144	.n.	n	yue4-dui4	yɛ-tuei	NA	60.7143	60.7143	25	14.2857	1
1194	dark	4	4.94	4.29	.adjective.noun.name.	adjective	黑暗	2	25	4.68746	.a.an.	a	hei1-an4	xei-an	NA	64.2857	100	0	0	7
1195	date	4	4.94	3.9	.noun.verb.name.	noun	日期	2	16	4.19051	.n.	n	ri4-qi1	ʐʅ-tɕʰi	NA	67.8571	92.8571	7.14286	0	2
1196	holiday	7	4.94	2.86	.noun.name.	noun	假期	2	23	4.24083	.t.	t	jia4-qi1	tɕia-tɕʰi	NA	78.5714	100	0	0	4
1197	husband	7	4.94	4.11	.noun.name.verb.	noun	丈夫	2	7	5.26014	.n.	n	zhang4-fu0	tʂɑŋ-fu	NA	89.2857	100	0	0	2
1198	message	7	4.94	3.97	.noun.name.unclassified.verb.	noun	信息	2	19	5.04492	.n.	n	xin4-xi1	ɕin-ɕi	NA	82.1429	89.2857	10.7143	0	3
1199	role	4	4.94	2.19	.noun.name.verb.	noun	角色	2	13	4.85461	.n.	n	jue2-se4	tɕyɛ-sɤ	NA	92.8571	92.8571	7.14286	0	1
1200	cash	4	4.95	4.48	.noun.name.verb.	noun	现金	2	16	4.58393	.n.	n	xian4-jin1	ɕian-tɕin	NA	89.2857	96.4286	3.57143	0	3
1201	industry	8	4.95	3.29	.noun.name.	noun	工业	2	8	3.94934	.n.	n	gong1-ye4	kuŋ-iɛ	NA	71.4286	92.8571	7.14286	0	3
1202	staff	5	4.95	4.36	.noun.name.verb.	noun	员工	2	10	4.52675	.n.	n	yuan2-gong1	yan-kuŋ	NA	46.4286	96.4286	3.57143	0	5
1203	surprise	8	4.95	3.24	.noun.verb.name.adjective.adverb.	noun	惊喜	2	23	4.79795	.a.an.	a	jing1-xi3	tɕiŋ-ɕi	NA	57.1429	96.4286	0	3.57143	3
1204	taste	5	4.95	4.07	.noun.verb.	noun	味道	2	20	4.87765	.n.	n	wei4-dao4	uei-tɑu	NA	25	96.4286	3.57143	0	8
1205	tree	4	4.95	5	.noun.name.verb.	noun	树	1	9	4.80631	.n.v.	n	shu4	ʂu	NA	89.2857	100	0	0	4
1206	wedding	7	4.95	3.92	.noun.name.	noun	婚礼	2	16	5.00285	.n.	n	hun1-li3	xuən-li	NA	89.2857	89.2857	7.14286	3.57143	1
1207	corner	6	4.96	4.61	.noun.name.verb.adjective.	noun	角落	2	19	4.28121	.n.	n	jiao3-luo4	tɕiɑu-luo	NA	89.2857	100	0	0	4
1208	island	6	4.96	4.96	.noun.name.	noun	岛	1	7	4.94364	.n.	n	dao3	tɑu	NA	64.2857	100	0	0	2
1209	list	4	4.96	4.43	.noun.verb.name.	noun	清单	2	19	4.18716	.n.	n	qing1-dan1	tɕʰiŋ-tan	NA	39.2857	85.7143	14.2857	0	4
1210	politics	8	4.96	2.66	.noun.name.	noun	政治	2	17	4.60013	.n.	n	zheng4-zhi4	tʂəŋ-tʂʅ	NA	78.5714	82.1429	14.2857	3.57143	2
1211	daughter	8	4.97	4.79	.noun.name.	noun	女儿	2	5	5.40058	.n.	n	nv3-er2	ny-əʐ	NA	100	100	0	0	1
1212	goal	4	4.97	3.06	.noun.name.adjective.verb.	noun	目标	2	14	5.08899	.n.	n	mu4-biao1	mu-piɑu	NA	92.8571	96.4286	3.57143	0	2
1213	weekend	7	4.97	3.83	.noun.name.	noun	周末	2	13	4.82605	.t.	t	zhou1-mo4	tʂəu-mo	NA	89.2857	89.2857	10.7143	0	1
1214	blood	5	4.98	4.86	.noun.name.	noun	血	1	6	5.15037	.n.	n	xue4	ɕyɛ	NA	64.2857	100	0	0	2
1215	policy	6	4.98	2.76	.noun.name.	noun	政策	2	21	4.14485	.n.	n	zheng4-ce4	tʂəŋ-tsʰɤ	NA	92.8571	92.8571	7.14286	0	1
1216	profit	6	4.98	3.07	.noun.verb.name.	noun	利润	2	17	3.89528	.n.	n	li4-run4	li-ʐuən	NA	42.8571	75	7.14286	17.8571	5
1217	risk	4	4.98	1.63	.noun.verb.name.	noun	风险	2	13	4.43224	.n.	n	feng1-xian3	fəŋ-ɕian	NA	53.5714	100	0	0	4
1218	sign	4	4.98	4.62	.noun.verb.name.	noun	标志	2	16	4.32063	.n.v.	n	biao1-zhi4	piɑu-tʂʅ	NA	17.8571	75	25	0	8
1219	society	7	4.98	2.54	.noun.name.	noun	社会	2	13	4.73039	.n.	n	she4-hui4	ʂɤ-xuei	NA	96.4286	100	0	0	2
1220	style	5	4.98	2.67	.noun.name.verb.	noun	风格	2	14	4.70768	.n.	n	feng1-ge2	fəŋ-kɤ	NA	60.7143	92.8571	7.14286	0	7
1221	train	5	4.98	4.79	.noun.verb.name.	noun	火车	2	8	4.6595	.n.	n	huo3-che1	xuo-tʂʰɤ	NA	96.4286	100	0	0	2
1222	beginning	9	4.99	2.5	.noun.verb.	noun	开始	2	12	5.98054	.v.vn.	v	kai1-shi3	kʰai-ʂʅ	NA	89.2857	100	0	0	2
1223	competition	11	4.99	3.86	.noun.name.	noun	竞争	2	16	4.48861	.vn.v.	vn	jing4-zheng1	tɕiŋ-tʂəŋ	NA	32.1429	92.8571	3.57143	3.57143	3
1224	flat	4	4.99	4.07	.adjective.name.adverb.noun.verb.	adjective	公寓	2	16	4.90616	.n.	n	gong1-yu4	kuŋ-y	NA	67.8571	78.5714	14.2857	7.14286	4
1225	parliament	10	4.99	3.76	.name.noun.	name	议会	2	11	4.0407	.n.	n	yi4-hui4	i-xuei	NA	10.7143	32.1429	10.7143	57.1429	4
1226	training	8	4.99	3.3	.noun.verb.name.	noun	训练	2	13	4.95655	.vn.v.	vn	xun4-lian4	ɕyn-lian	NA	78.5714	96.4286	3.57143	0	2
1227	bedroom	7	5	4.9	.noun.name.adjective.verb.unclassified.	noun	卧室	2	17	4.4767	.n.	n	wo4-shi4	uo-ʂʅ	NA	85.7143	92.8571	7.14286	0	2
1228	dream	5	5	2.6	.noun.verb.name.	noun	梦想	2	24	4.91943	.n.v.	n	meng4-xiang3	məŋ-ɕiɑŋ	NA	50	100	0	0	3
1229	earth	5	5	4.8	.noun.name.	noun	地球	2	17	4.83427	.n.	n	di4-qiu2	ti-tɕʰiəu	NA	92.8571	96.4286	3.57143	0	2
1230	example	7	5	3.03	.noun.name.verb.	noun	例子	2	11	4.08857	.n.	n	li4-zi0	li-tsɿ	NA	100	100	0	0	1
1231	summer	6	5	3.64	.noun.name.	noun	夏天	2	14	4.50143	.t.	t	xia4-tian1	ɕia-tʰian	NA	85.7143	92.8571	7.14286	0	3
1232	value	5	5	1.62	.noun.verb.name.	noun	价值	2	16	4.70361	.n.	n	jia4-zhi2	tɕia-tʂʅ	NA	96.4286	100	0	0	2
1233	brother	7	5.01	4.43	.noun.name.	noun	兄弟	2	12	5.40978	.n.	n	xiong1-di4	ɕiuŋ-ti	NA	89.2857	96.4286	3.57143	0	2
1234	brown	5	5.01	4.48	.name.adjective.	name	棕色	2	18	4.09589	.n.	n	zong1-se4	tsuŋ-sɤ	NA	71.4286	78.5714	7.14286	14.2857	3
1235	class	5	5.01	3.85	.noun.name.	noun	班级	2	16	3.54186	.n.	n	ban1-ji2	pan-tɕi	NA	35.7143	82.1429	17.8571	0	8
1236	energy	6	5.01	3.11	.noun.name.	noun	能量	2	22	4.5611	.n.	n	neng2-liang4	nəŋ-liɑŋ	NA	82.1429	92.8571	7.14286	0	3
1237	quality	7	5.01	2.18	.noun.name.adjective.	noun	质量	2	20	4.03118	.n.	n	zhi4-liang4	tʂʅ-liɑŋ	NA	92.8571	100	0	0	2
1238	rock	4	5.01	4.91	.noun.name.verb.	noun	摇滚	2	26	4.52289	.n.v.	n	yao2-gun3	iɑu-kuən	NA	50	96.4286	3.57143	0	3
1239	sun	3	5.01	4.83	.noun.name.	noun	太阳	2	10	4.62596	.n.	n	tai4-yang2	tʰai-iɑŋ	NA	96.4286	100	0	0	2
1240	church	6	5.02	4.9	.noun.name.	noun	教堂	2	22	4.81153	.n.	n	jiao4-tang2	tɕiɑu-tʰɑŋ	NA	96.4286	100	0	0	2
1241	doctor	6	5.02	4.69	.noun.name.verb.	noun	医生	2	12	5.66902	.n.	n	yi1-sheng1	i-ʂəŋ	NA	96.4286	100	0	0	2
1242	leader	6	5.02	3.89	.noun.name.	noun	领导	2	17	4.4514	.n.v.vn.	n	ling2-dao3	liŋ-tɑu	NA	57.1429	96.4286	3.57143	0	7
1243	modern	6	5.02	2.31	.adjective.name.noun.	adjective	现代	2	13	4.18209	.t.	t	xian4-dai4	ɕian-tai	NA	46.4286	96.4286	0	3.57143	4
1244	president	9	5.02	4.4	.name.noun.	name	总统	2	18	5.21797	.n.	n	zong2-tong3	tsuŋ-tʰuŋ	NA	64.2857	89.2857	10.7143	0	2
1245	secretary	9	5.02	4.54	.name.noun.	name	秘书	2	14	4.21086	.n.	n	mi4-shu1	mi-ʂu	NA	82.1429	82.1429	14.2857	3.57143	1
1246	tea	3	5.02	4.69	.noun.name.	noun	茶	1	9	4.56919	.n.g.	n	cha2	tʂʰa	NA	100	100	0	0	1
1247	trust	5	5.02	2.04	.noun.verb.name.	noun	信任	2	15	5.01048	.v.vn.	v	xin4-ren4	ɕin-ʐən	NA	67.8571	100	0	0	2
1248	choice	6	5.03	1.9	.noun.name.	noun	选择	2	17	5.37053	.v.vn.	v	xuan3-ze2	ɕyan-tsɤ	NA	100	100	0	0	1
1249	hair	4	5.03	4.97	.noun.name.verb.	noun	头发	2	10	5.07093	.n.	n	tou2-fa0	tʰəu-fa	NA	100	100	0	0	1
1250	information	11	5.03	2.87	.noun.name.	noun	信息	2	19	5.04492	.n.	n	xin4-xi1	ɕin-ɕi	NA	96.4286	100	0	0	2
1251	meeting	7	5.03	3.31	.noun.verb.	noun	会议	2	11	4.75675	.n.	n	hui4-yi4	xuei-i	NA	89.2857	100	0	0	3
1252	score	5	5.03	3.38	.noun.verb.	noun	分数	2	17	3.86987	.n.	n	fen1-shu4	fən-ʂu	NA	71.4286	92.8571	3.57143	3.57143	3
1253	fight	5	5.04	4.2	.verb.noun.	verb	打架	2	14	4.51939	.v.vn.	v	da3-jia4	ta-tɕia	NA	53.5714	96.4286	3.57143	0	7
1254	floor	5	5.04	4.8	.noun.name.	noun	地板	2	14	4.46268	.n.	n	di4-ban3	ti-pan	NA	60.7143	92.8571	7.14286	0	5
1255	colour	6	5.05	4.08	.noun.verb.name.adjective.unclassified.adverb.	noun	颜色	2	21	4.70514	.n.	n	yan2-se4	ian-sɤ	NA	96.4286	100	0	0	2
1256	general	7	5.05	1.62	.adjective.name.noun.	adjective	一般的	3	19	1.47367	NA	NA	yi1-ban1-de0	i-pan-tɤ	NA	10.7143	67.8571	32.1429	0	11
1257	interest	8	5.05	1.8	.noun.verb.name.	noun	兴趣	2	21	5.06729	.n.	n	xing4-qu0	ɕiŋ-tɕʰy	NA	82.1429	100	0	0	4
1258	law	3	5.05	2.57	.noun.name.	noun	法律	2	17	4.95726	.n.	n	fa3-lv4	fa-ly	NA	96.4286	100	0	0	2
1259	shop	4	5.05	4.31	.noun.name.verb.	noun	商店	2	19	4.56181	.n.	n	shang1-dian4	ʂɑŋ-tian	NA	92.8571	100	0	0	2
1260	term	4	5.05	2.82	.noun.verb.name.	noun	学期	2	20	4.02634	.n.	n	xue2-qi1	ɕyɛ-tɕʰi	NA	64.2857	75	17.8571	7.14286	3
1261	wall	4	5.05	4.86	.noun.name.	noun	墙	1	14	4.70104	.n.	n	qiang2	tɕʰiɑŋ	NA	82.1429	100	0	0	3
1262	afternoon	9	5.06	3.7	.noun.name.	noun	下午	2	7	4.94039	.t.	t	xia4-wu3	ɕia-u	NA	89.2857	92.8571	7.14286	0	2
1263	evidence	8	5.06	3.65	.noun.name.	noun	证据	2	18	5.18286	.n.	n	zheng4-ju4	tʂəŋ-tɕy	NA	92.8571	96.4286	3.57143	0	2
1264	human	5	5.06	4.93	.adjective.name.noun.	adjective	人类	2	11	5.06003	.n.	n	ren2-lei4	ʐən-lei	NA	92.8571	100	0	0	2
1265	result	6	5.06	2.85	.noun.verb.	noun	结果	2	17	5.32407	.n.d.	n	jie2-guo3	tɕiɛ-kuo	NA	100	100	0	0	1
1266	test	4	5.06	3.93	.noun.verb.name.	noun	测试	2	17	4.86355	.vn.v.	vn	ce4-shi4	tsʰɤ-ʂʅ	NA	92.8571	100	0	0	2
1267	amount	6	5.07	2.74	.noun.verb.name.	noun	数量	2	25	4.10206	.n.	n	shu4-liang4	ʂu-liɑŋ	NA	60.7143	85.7143	14.2857	0	6
1268	election	8	5.07	3.17	.noun.name.	noun	选举	2	18	4.22108	.v.vn.	v	xuan2-ju3	ɕyan-tɕy	NA	78.5714	85.7143	10.7143	3.57143	3
1269	key	3	5.07	4.89	.adjective.noun.name.verb.	adjective	钥匙	2	20	5.04794	.n.	n	yao4-shi0	iɑu-ʂʅ	NA	85.7143	100	0	0	2
1270	opportunity	11	5.07	1.88	.noun.name.	noun	机会	2	12	5.53708	.n.	n	ji1-hui4	tɕi-xuei	NA	96.4286	100	0	0	2
1271	form	4	5.08	3.13	.noun.verb.	noun	表格	2	18	4.0013	.n.	n	biao3-ge2	piɑu-kɤ	NA	35.7143	85.7143	7.14286	7.14286	5
1272	hospital	8	5.08	4.64	.noun.name.	noun	医院	2	16	5.20542	.n.	n	yi1-yuan4	i-yan	NA	100	100	0	0	1
1273	park	4	5.08	4.74	.noun.name.verb.	noun	公园	2	11	4.81747	.n.	n	gong1-yuan2	kuŋ-yan	NA	78.5714	82.1429	17.8571	0	2
1274	queen	5	5.08	4.45	.name.noun.	name	女王	2	7	4.55682	.n.	n	nv3-wang2	ny-uɑŋ	NA	57.1429	100	0	0	3
1275	rain	4	5.08	4.97	.noun.verb.name.	noun	雨	1	8	4.59194	.n.g.	n	yu3	y	NA	53.5714	100	0	0	2
1276	action	6	5.09	2.86	.noun.name.	noun	动作	2	13	4.93861	.n.v.	n	dong4-zuo4	tuŋ-tsuo	NA	46.4286	96.4286	3.57143	0	3
1277	bill	4	5.09	4.68	.name.noun.verb.	name	账单	2	16	4.03238	.n.	n	zhang4-dan1	tʂɑŋ-tan	NA	82.1429	82.1429	17.8571	0	1
1278	cup	3	5.09	5	.name.noun.	name	杯子	2	11	4.20767	.n.	n	bei1-zi0	pei-tsɿ	NA	92.8571	100	0	0	2
1279	difference	10	5.09	2.15	.noun.name.	noun	不同	2	10	5.18022	.a.an.	a	bu4-tong2	pu-tʰuŋ	NA	42.8571	100	0	0	6
1280	king	4	5.09	4.1	.name.noun.	name	国王	2	12	4.7287	.n.	n	guo2-wang2	kuo-uɑŋ	NA	89.2857	96.4286	3.57143	0	3
1281	report	6	5.09	3.92	.noun.verb.name.	noun	报告	2	14	5.06618	.n.v.	n	bao4-gao4	pɑu-kɑu	NA	89.2857	96.4286	3.57143	0	3
1282	situation	9	5.09	2.03	.noun.name.	noun	情况	2	18	5.502	.n.	n	qing2-kuang4	tɕʰiŋ-kʰuɑŋ	NA	46.4286	96.4286	3.57143	0	8
1283	court	5	5.1	4.31	.noun.name.verb.	noun	法庭	2	17	4.83972	.n.	n	fa3-ting2	fa-tʰiŋ	NA	57.1429	75	10.7143	14.2857	2
1284	gold	4	5.1	4.81	.noun.name.adjective.	noun	金子	2	11	4.10308	.n.	n	jin1-zi0	tɕin-tsɿ	NA	53.5714	96.4286	3.57143	0	5
1285	season	6	5.1	3.32	.noun.name.	noun	季节	2	13	3.96363	.n.	n	ji4-jie2	tɕi-tɕiɛ	NA	92.8571	96.4286	3.57143	0	2
1286	song	4	5.1	4.46	.noun.name.	noun	歌曲	2	20	4.62351	.n.	n	ge1-qu3	kɤ-tɕʰy	NA	71.4286	100	0	0	2
1287	table	5	5.1	4.9	.noun.name.verb.	noun	桌子	2	13	4.68905	.n.	n	zhuo1-zi0	tʂuo-tsɿ	NA	92.8571	100	0	0	3
1288	race	4	5.11	3.59	.noun.name.verb.	noun	种族	2	20	4.30362	.n.	n	zhong3-zu2	tʂuŋ-tsu	NA	39.2857	92.8571	3.57143	3.57143	4
1289	record	6	5.11	4.15	.noun.verb.name.adjective.	noun	记录	2	13	5.12505	.n.v.	n	ji4-lu4	tɕi-lu	NA	78.5714	89.2857	10.7143	0	3
1290	box	3	5.12	4.9	.noun.name.	noun	盒子	2	14	4.63921	.n.	n	he2-zi0	xɤ-tsɿ	NA	75	100	0	0	2
1291	dance	5	5.12	4.32	.noun.verb.name.	noun	跳舞	2	27	5.01275	.v.vn.	v	tiao4-wu3	tʰiɑu-u	NA	71.4286	100	0	0	2
1292	evening	7	5.12	3.26	.noun.name.verb.	noun	晚上	2	14	5.45481	.t.	t	wan3-shang0	uan-ʂɑŋ	NA	64.2857	100	0	0	3
1293	football	8	5.12	4.73	.noun.name.	noun	足球	2	18	4.26184	.n.	n	zu2-qiu2	tsu-tɕʰiəu	NA	100	100	0	0	1
1294	match	5	5.12	4.14	.noun.verb.name.	noun	比赛	2	18	5.50415	.vn.v.	vn	bi3-sai4	pi-sai	NA	28.5714	96.4286	3.57143	0	8
1295	weather	7	5.12	3.83	.noun.verb.name.adjective.adverb.	noun	天气	2	8	4.57439	.n.	n	tian1-qi4	tʰian-tɕʰi	NA	92.8571	92.8571	7.14286	0	1
1296	eye	3	5.13	4.9	.noun.name.	noun	眼睛	2	24	5.22756	.n.	n	yan3-jing0	ian-tɕiŋ	NA	100	100	0	0	1
1297	level	5	5.13	2.86	.noun.verb.name.adjective.	noun	等级	2	18	3.77902	.n.	n	deng3-ji2	təŋ-tɕi	NA	46.4286	100	0	0	8
1298	picture	7	5.13	4.52	.noun.name.verb.	noun	图片	2	12	4.13168	.n.	n	tu2-pian4	tʰu-pʰian	NA	75	100	0	0	5
1299	child	5	5.14	4.78	.noun.name.	noun	孩子	2	12	6.04473	.n.	n	hai2-zi0	xai-tsɿ	NA	57.1429	100	0	0	4
1300	control	7	5.14	1.93	.noun.verb.name.adjective.	noun	控制	2	19	5.21687	.v.vn.	v	kong4-zhi4	kʰuŋ-tʂʅ	NA	100	100	0	0	1
1301	death	5	5.14	3.73	.noun.name.	noun	死亡	2	9	5.10461	.v.vn.	v	si3-wang2	sɿ-uɑŋ	NA	82.1429	100	0	0	2
1302	health	6	5.14	2.28	.noun.name.	noun	健康	2	21	4.80993	.a.an.ad.	a	jian4-kang1	tɕian-kʰɑŋ	NA	96.4286	96.4286	3.57143	0	1
1303	worry	5	5.14	2.55	.verb.noun.name.adjective.	verb	担心	2	12	5.59553	.v.vn.	v	dan1-xin1	tan-ɕin	NA	85.7143	96.4286	3.57143	0	3
1304	art	3	5.15	4.17	.noun.name.	noun	艺术	2	9	4.63113	.n.	n	yi4-shu4	i-ʂu	NA	100	100	0	0	1
1305	experience	10	5.15	1.8	.noun.verb.name.	noun	经验	2	18	4.63921	.n.v.	n	jing1-yan4	tɕiŋ-ian	NA	46.4286	96.4286	3.57143	0	4
1306	lady	4	5.15	4.33	.noun.name.	noun	女士	2	6	5.49672	.n.	n	nv3-shi4	ny-ʂʅ	NA	85.7143	100	0	0	5
1307	wife	4	5.15	4.13	.noun.name.verb.	noun	妻子	2	11	5.28625	.n.	n	qi1-zi0	tɕʰi-tsɿ	NA	89.2857	100	0	0	2
1308	blue	4	5.16	3.76	.adjective.name.noun.number.	adjective	蓝色	2	19	4.59556	.n.	n	lan2-se4	lan-sɤ	NA	89.2857	100	0	0	4
1309	economy	7	5.16	2.57	.noun.name.	noun	经济	2	17	4.42404	.n.	n	jing1-ji4	tɕiŋ-tɕi	NA	96.4286	96.4286	3.57143	0	1
1310	guess	5	5.16	2.28	.verb.noun.name.	verb	猜测	2	20	4.10206	.v.vn.	v	cai1-ce4	tsʰai-tsʰɤ	NA	50	100	0	0	3
1311	position	8	5.16	2.62	.noun.verb.name.	noun	位置	2	20	4.98609	.n.	n	wei4-zhi0	uei-tʂʅ	NA	71.4286	96.4286	3.57143	0	6
1312	vote	4	5.16	3.85	.noun.verb.	noun	投票	2	18	5.04211	.v.vn.	v	tou2-piao4	tʰəu-pʰiɑu	NA	85.7143	96.4286	3.57143	0	3
1313	decision	8	5.17	2.19	.noun.name.	noun	决定	2	14	5.48731	.v.n.	v	jue2-ding4	tɕyɛ-tiŋ	NA	100	100	0	0	1
1314	hour	4	5.17	3.1	.noun.name.	noun	小时	2	10	5.54223	.n.q.	n	xiao3-shi2	ɕiɑu-ʂʅ	NA	82.1429	89.2857	7.14286	3.57143	3
1315	son	3	5.17	4.14	.noun.name.	noun	儿子	2	5	5.51903	.n.	n	er2-zi0	əʐ-tsɿ	NA	100	100	0	0	1
1316	age	3	5.18	2.86	.noun.name.verb.	noun	年龄	2	19	4.46134	.n.	n	nian2-ling2	nian-liŋ	NA	89.2857	100	0	0	2
1317	body	4	5.18	4.79	.noun.name.	noun	身体	2	14	5.15174	.n.	n	shen1-ti3	ʂən-tʰi	NA	100	100	0	0	1
1318	fire	4	5.18	4.68	.noun.verb.name.	noun	火	1	4	5.02231	.n.a.v.	n	huo3	xuo	NA	96.4286	100	0	0	2
1319	tax	3	5.18	3.89	.noun.name.verb.	noun	税	1	12	4.00387	.n.	n	shui4	ʂuei	NA	89.2857	100	0	0	2
1320	budget	6	5.19	3.14	.noun.name.	noun	预算	2	24	4.13264	.n.	n	yu4-suan4	y-suan	NA	57.1429	64.2857	25	10.7143	3
1321	challenge	9	5.19	2.11	.noun.verb.name.	noun	挑战	2	18	4.7699	.vn.v.	vn	tiao3-zhan4	tʰiɑu-tʂan	NA	100	100	0	0	1
1322	fish	4	5.19	5	.noun.adverb.name.	noun	鱼	1	8	4.87731	.n.	n	yu2	y	NA	100	100	0	0	1
1323	phone	5	5.19	4.86	.noun.verb.name.unclassified.	noun	电话	2	13	5.7379	.n.	n	dian4-hua4	tian-xua	NA	78.5714	100	0	0	2
1324	reason	6	5.19	1.93	.noun.name.verb.	noun	原因	2	16	5.36743	.n.	n	yuan2-yin1	yan-in	NA	85.7143	100	0	0	2
1325	walk	4	5.19	4.07	.verb.noun.	verb	走路	2	20	4.35506	.v.vn.	v	zou3-lu4	tsəu-lu	NA	42.8571	100	0	0	5
1326	kitchen	7	5.2	4.97	.noun.	noun	厨房	2	20	4.68426	.n.	n	chu2-fang2	tʂʰu-fɑŋ	NA	100	100	0	0	1
1327	plan	4	5.2	3.4	.noun.verb.name.	noun	计划	2	10	5.43604	.n.v.	n	ji4-hua4	tɕi-xua	NA	100	100	0	0	1
1328	service	7	5.2	2.21	.noun.name.verb.	noun	服务	2	13	4.85171	.vn.v.	vn	fu2-wu4	fu-u	NA	96.4286	96.4286	3.57143	0	1
1329	street	6	5.2	4.75	.noun.name.	noun	街道	2	24	4.16652	.n.	n	jie1-dao4	tɕiɛ-tɑu	NA	78.5714	100	0	0	3
1330	pressure	8	5.21	3.07	.noun.verb.	noun	压力	2	8	4.87885	.n.	n	ya1-li4	ia-li	NA	100	100	0	0	1
1331	air	3	5.22	4.11	.noun.name.verb.	noun	空气	2	12	4.60912	.n.	n	kong1-qi4	kʰuŋ-tɕʰi	NA	100	100	0	0	1
1332	green	5	5.22	4.07	.adjective.name.noun.	adjective	绿色	2	17	4.41963	.n.	n	lv4-se4	ly-sɤ	NA	89.2857	100	0	0	3
1333	market	6	5.22	4.7	.noun.name.verb.	noun	市场	2	11	4.50669	.n.	n	shi4-chang3	ʂʅ-tʂʰɑŋ	NA	92.8571	96.4286	3.57143	0	2
1334	woman	5	5.22	4.46	.noun.name.	noun	女人	2	5	5.6317	.n.	n	nv3-ren2	ny-ʐən	NA	89.2857	96.4286	3.57143	0	3
1335	company	7	5.23	4.11	.noun.name.	noun	公司	2	9	5.47571	.n.	n	gong1-si1	kuŋ-sɿ	NA	92.8571	92.8571	7.14286	0	1
1336	link	4	5.23	3.43	.noun.name.verb.	noun	链接	2	23	1.47367	NA	NA	lian4-jie1	lian-tɕiɛ	NA	64.2857	96.4286	3.57143	0	3
1337	minute	6	5.23	3.04	.noun.adjective.name.verb.	noun	分钟	2	13	5.51625	.qt.	qt	fen1-zhong1	fən-tʂuŋ	NA	100	100	0	0	1
1338	building	8	5.24	4.64	.noun.verb.name.	noun	建筑	2	20	4.50468	.n.vn.v.	n	jian4-zhu4	tɕian-tʂu	NA	42.8571	92.8571	7.14286	0	4
1339	century	7	5.24	2.83	.noun.name.	noun	世纪	2	11	4.55285	.n.	n	shi4-ji4	ʂʅ-tɕi	NA	82.1429	85.7143	10.7143	3.57143	2
1340	town	4	5.24	4.64	.noun.name.	noun	城镇	2	24	3.94054	.n.	n	cheng2-zhen4	tʂʰəŋ-tʂən	NA	39.2857	96.4286	3.57143	0	4
1341	history	7	5.25	2.96	.noun.name.	noun	历史	2	9	4.84028	.n.	n	li4-shi3	li-ʂʅ	NA	100	100	0	0	1
1342	white	5	5.25	3.89	.adjective.name.noun.verb.	adjective	白色	2	11	4.41865	.n.	n	bai2-se4	pai-sɤ	NA	85.7143	100	0	0	4
1343	black	5	5.26	3.76	.adjective.name.noun.	adjective	黑色	2	18	4.48312	.n.	n	hei1-se4	xei-sɤ	NA	71.4286	96.4286	0	3.57143	5
1344	door	4	5.26	4.81	.noun.name.	noun	门	1	3	5.42209	.n.	n	men2	mən	NA	100	100	0	0	1
1345	father	6	5.26	4.52	.noun.name.	noun	父亲	2	13	5.56709	.n.	n	fu4-qin1	fu-tɕʰin	NA	75	92.8571	7.14286	0	2
1346	film	4	5.26	4.71	.noun.name.	noun	电影	2	20	5.33401	.n.	n	dian4-ying3	tian-iŋ	NA	89.2857	96.4286	3.57143	0	3
1347	running	7	5.26	4.27	.verb.noun.adjective.name.	verb	跑步	2	19	4.01149	.v.	v	pao3-bu4	pʰɑu-pu	NA	50	96.4286	3.57143	0	3
1348	system	6	5.26	2.94	.noun.name.	noun	系统	2	16	5.07573	.n.ad.a.	n	xi4-tong3	ɕi-tʰuŋ	NA	92.8571	100	0	0	2
1349	tomorrow	8	5.26	2.04	.noun.name.	noun	明天	2	12	5.47838	.t.	t	ming2-tian1	miŋ-tʰian	NA	96.4286	100	0	0	2
1350	bank	4	5.28	4.78	.noun.name.verb.	noun	银行	2	17	4.95137	.n.	n	yin2-hang2	in-xɑŋ	NA	96.4286	100	0	0	2
1351	boy	3	5.28	4.76	.noun.name.interjection.	noun	男孩	2	16	5.1531	.n.	n	nan2-hai2	nan-xai	NA	96.4286	100	0	0	2
1352	feeling	7	5.28	1.68	.verb.noun.	verb	感觉	2	22	5.80238	.n.v.	n	gan3-jue2	kan-tɕyɛ	NA	71.4286	100	0	0	2
1353	garden	6	5.28	4.73	.noun.name.verb.	noun	花园	2	14	4.34583	.n.	n	hua1-yuan2	xua-yan	NA	92.8571	92.8571	7.14286	0	1
1354	light	5	5.28	4.21	.noun.adjective.verb.name.	noun	光	1	6	5.05116	.n.d.v.a.	n	guang1	kuɑŋ	NA	60.7143	100	0	0	5
1355	price	5	5.28	3.63	.noun.name.verb.	noun	价格	2	16	4.27985	.n.	n	jia4-ge2	tɕia-kɤ	NA	85.7143	96.4286	3.57143	0	4
1356	rest	4	5.28	3.03	.noun.verb.	noun	休息	2	16	5.08391	.v.vn.	v	xiu1-xi0	ɕiəu-ɕi	NA	75	100	0	0	4
1357	worth	5	5.28	1.89	.adjective.noun.preposition.name.	adjective	值得	2	21	4.95569	.v.	v	zhi2-de0	tʂʅ-tɤ	NA	67.8571	100	0	0	3
1358	baby	4	5.29	5	.noun.name.verb.	noun	婴儿	2	13	4.62289	.n.	n	ying1-er2	iŋ-əʐ	NA	39.2857	96.4286	3.57143	0	6
1359	friend	6	5.29	3.07	.noun.name.verb.	noun	朋友	2	12	5.88895	.n.	n	peng2-you0	pʰəŋ-iəu	NA	100	100	0	0	1
1360	girl	4	5.29	4.85	.noun.name.	noun	女孩	2	12	5.59418	.n.	n	nv3-hai2	ny-xai	NA	96.4286	100	0	0	2
1361	power	5	5.29	2.04	.noun.name.	noun	力量	2	14	4.97212	.n.	n	li4-liang0	li-liɑŋ	NA	75	100	0	0	5
1362	support	7	5.29	2.83	.noun.verb.	noun	支持	2	13	5.05823	.v.vn.	v	zhi1-chi2	tʂʅ-tʂʰʅ	NA	96.4286	96.4286	3.57143	0	1
1363	future	6	5.3	1.86	.noun.adjective.name.	noun	未来	2	12	5.01036	.t.	t	wei4-lai2	uei-lai	NA	92.8571	100	0	0	2
1364	heart	5	5.3	4.52	.noun.name.adverb.	noun	心	1	4	5.42579	.n.	n	xin1	ɕin	NA	78.5714	100	0	0	2
1365	past	4	5.3	1.7	.adjective.noun.preposition.adverb.name.	adjective	过去	2	11	5.60356	.v.t.	v	guo4-qu0	kuo-tɕʰy	NA	89.2857	96.4286	0	3.57143	3
1366	sir	3	5.3	3.1	.noun.name.verb.unclassified.adverb.	noun	先生	2	11	6.14452	.n.	n	xian1-sheng0	ɕian-ʂəŋ	NA	85.7143	92.8571	7.14286	0	3
1367	watch	5	5.3	4.61	.verb.name.noun.	verb	手表	2	12	4.18294	.n.	n	shou3-biao3	ʂəu-piɑu	NA	39.2857	100	0	0	4
1368	north	5	5.32	4.14	.name.noun.adverb.adjective.	name	北方	2	9	3.98556	.s.f.	s	bei3-fang1	pei-fɑŋ	NA	42.8571	100	0	0	4
1369	ball	4	5.33	5	.noun.name.	noun	球	1	11	5.32627	.n.	n	qiu2	tɕʰiəu	NA	96.4286	100	0	0	2
1370	care	4	5.34	2.33	.noun.verb.name.	noun	关心	2	10	5.06773	.v.vn.	v	guan1-xin1	kuan-ɕin	NA	85.7143	96.4286	3.57143	0	3
1371	war	3	5.34	3.63	.noun.name.	noun	战争	2	15	4.96447	.n.	n	zhan4-zheng1	tʂan-tʂəŋ	NA	100	100	0	0	1
1372	labour	6	5.35	3.08	.name.noun.adjective.verb.unclassified.	name	劳动力	3	15	3.00515	.n.	n	lao2-dong4-li4	lɑu-tuŋ-li	NA	46.4286	71.4286	21.4286	7.14286	4
1373	music	5	5.35	4.31	.noun.name.verb.	noun	音乐	2	14	5.15283	.n.	n	yin1-yue4	in-yɛ	NA	100	100	0	0	1
1374	south	5	5.36	3.84	.name.adjective.adverb.noun.	name	南方	2	13	4.35847	.s.f.	s	nan2-fang1	nan-fɑŋ	NA	57.1429	100	0	0	4
1375	property	8	5.37	3.9	.noun.name.	noun	财产	2	13	4.43699	.n.	n	cai2-chan3	tsʰai-tʂʰan	NA	67.8571	78.5714	17.8571	3.57143	4
1376	god	3	5.38	2.07	.name.noun.verb.adjective.	name	上帝	2	12	5.6382	.n.	n	shang4-di4	ʂɑŋ-ti	NA	82.1429	100	0	0	2
1377	city	4	5.4	4.79	.noun.name.	noun	城市	2	14	4.99872	.n.	n	cheng2-shi4	tʂʰəŋ-ʂʅ	NA	100	100	0	0	1
1378	news	4	5.41	3.41	.noun.name.	noun	新闻	2	22	5.01048	.n.	n	xin1-wen2	ɕin-uən	NA	96.4286	100	0	0	2
1379	red	3	5.41	4.24	.adjective.name.noun.verb.adverb.	adjective	红色	2	12	4.64744	.n.	n	hong2-se4	xuŋ-sɤ	NA	85.7143	100	0	0	3
1380	couple	6	5.42	3.93	.noun.adjective.	noun	夫妻	2	12	4.27508	.n.	n	fu1-qi1	fu-tɕʰi	NA	32.1429	100	0	0	5
1381	front	5	5.42	3.77	.noun.adjective.name.adverb.verb.	noun	前面	2	18	4.80792	.f.	f	qian2-mian4	tɕʰian-mian	NA	64.2857	82.1429	17.8571	0	5
1382	story	5	5.42	3.3	.noun.name.	noun	故事	2	17	5.29005	.n.	n	gu4-shi0	ku-ʂʅ	NA	100	100	0	0	1
1383	welcome	7	5.42	2.07	.adjective.interjection.verb.name.	adjective	欢迎	2	13	5.41194	.v.vn.	v	huan1-ying2	xuan-iŋ	NA	100	100	0	0	1
1384	car	3	5.44	4.89	.noun.name.verb.	noun	车	1	4	5.85343	.n.	n	che1	tʂʰɤ	NA	67.8571	100	0	0	5
1385	minister	8	5.44	4.22	.name.noun.	name	大臣	2	9	3.56003	.n.	n	da4-chen2	ta-tʂʰən	NA	17.8571	25	60.7143	14.2857	3
1386	fact	4	5.45	2.72	.noun.name.verb.	noun	事实	2	16	5.17524	.n.	n	shi4-shi2	ʂʅ-ʂʅ	NA	85.7143	100	0	0	4
1387	food	4	5.45	4.8	.noun.name.	noun	食物	2	17	4.88225	.n.	n	shi2-wu4	ʂʅ-u	NA	96.4286	100	0	0	2
1388	school	6	5.45	4.79	.noun.name.verb.	noun	学校	2	18	5.34891	.n.	n	xue2-xiao4	ɕyɛ-ɕiɑu	NA	100	100	0	0	1
1389	chance	6	5.46	1.64	.noun.name.verb.	noun	机会	2	12	5.53708	.n.	n	ji1-hui4	tɕi-xuei	NA	100	100	0	0	1
1390	business	8	5.47	3.28	.noun.name.	noun	商业	2	16	4.30682	.n.	n	shang1-ye4	ʂɑŋ-iɛ	NA	57.1429	96.4286	3.57143	0	4
1391	mind	4	5.47	2.5	.noun.verb.name.	noun	思想	2	22	4.45458	.n.	n	si1-xiang3	sɿ-ɕiɑŋ	NA	39.2857	92.8571	7.14286	0	7
1392	change	6	5.49	2.89	.verb.noun.name.	verb	改变	2	15	5.34495	.v.vn.	v	gai3-bian4	kai-pian	NA	71.4286	89.2857	10.7143	0	2
1393	morning	7	5.5	3.44	.noun.name.	noun	早晨	2	17	4.48609	.t.	t	zao3-chen2	tsɑu-tʂʰən	NA	53.5714	100	0	0	3
1394	police	6	5.5	4.79	.noun.name.verb.	noun	警察	2	33	5.522	.n.	n	jing3-cha2	tɕiŋ-tʂʰa	NA	96.4286	100	0	0	2
1395	party	5	5.53	3.89	.noun.name.	noun	派对	2	14	5.10022	.n.	n	pai4-dui4	pʰai-tuei	cognate	46.4286	100	0	0	7
1396	water	5	5.53	5	.noun.name.verb.	noun	水	1	4	5.35346	.n.	n	shui3	ʂuei	NA	100	100	0	0	1
1397	game	4	5.54	4.5	.noun.name.	noun	游戏	2	18	5.23205	.n.v.	n	you2-xi4	iəu-ɕi	NA	100	100	0	0	1
1398	side	4	5.55	3.68	.noun.verb.adjective.name.	noun	边	1	5	5.00336	.n.	n	bian1	pian	NA	60.7143	96.4286	3.57143	0	5
1399	answer	6	5.56	2.89	.noun.verb.name.	noun	答案	2	22	4.92114	.n.	n	da2-an4	ta-an	NA	50	100	0	0	2
1400	hope	4	5.56	1.25	.verb.noun.name.	verb	希望	2	18	5.89952	.v.n.vn.	v	xi1-wang4	ɕi-uɑŋ	NA	100	100	0	0	1
1401	number	6	5.56	3.3	.noun.name.verb.	noun	数字	2	19	4.62779	.n.	n	shu4-zi4	ʂu-tsɿ	NA	96.4286	100	0	0	2
1402	job	3	5.6	3.19	.noun.name.	noun	工作	2	10	5.95356	.vn.v.n.	vn	gong1-zuo4	kuŋ-tsuo	NA	100	100	0	0	1
1403	question	8	5.6	3.36	.noun.name.verb.	noun	问题	2	21	5.99696	.n.	n	wen4-ti2	uən-tʰi	NA	96.4286	100	0	0	2
1404	room	4	5.6	4.79	.noun.name.verb.	noun	房间	2	15	5.33155	.n.	n	fang2-jian1	fɑŋ-tɕian	NA	92.8571	92.8571	7.14286	0	1
1405	head	4	5.61	4.75	.noun.verb.name.adjective.	noun	头	1	5	5.53749	.n.q.m.k.	n	tou2	tʰəu	NA	92.8571	96.4286	3.57143	0	2
1406	name	4	5.61	3.5	.noun.verb.name.	noun	名字	2	12	5.6301	.n.	n	ming2-zi0	miŋ-tsɿ	NA	96.4286	100	0	0	2
1407	country	7	5.65	4.17	.noun.name.	noun	国家	2	18	5.22007	.n.	n	guo2-jia1	kuo-tɕia	NA	92.8571	96.4286	3.57143	0	2
1408	night	5	5.65	4.52	.noun.name.adverb.	noun	夜晚	2	19	4.55932	.t.n.	t	ye4-wan3	iɛ-uan	NA	57.1429	100	0	0	3
1409	left	4	5.66	3.7	.verb.noun.adjective.adverb.name.	verb	左边	2	10	4.4844	.f.	f	zuo3-bian1	tsuo-pian	NA	32.1429	100	0	0	7
1410	team	4	5.67	3.79	.noun.name.verb.	noun	团队	2	10	4.61292	.n.	n	tuan2-dui4	tʰuan-tuei	NA	60.7143	100	0	0	5
1411	family	6	5.68	4.23	.noun.name.	noun	家庭	2	19	5.1742	.n.	n	jia1-ting2	tɕia-tʰiŋ	NA	89.2857	100	0	0	3
1412	May	3	5.68	3	.verb.name.	verb	五月	2	8	3.67779	.t.	t	wu3-yue4	u-yɛ	NA	89.2857	92.8571	7.14286	0	2
1413	help	4	5.75	2.56	.verb.noun.name.adjective.	verb	帮助	2	16	5.47515	.v.vn.	v	bang1-zhu4	pɑŋ-tʂu	NA	92.8571	100	0	0	3
1414	government	10	5.76	2.88	.noun.name.	noun	政府	2	17	5.0239	.n.	n	zheng4-fu3	tʂəŋ-fu	NA	100	100	0	0	1
1415	start	5	5.77	2.71	.verb.noun.name.unclassified.adjective.	verb	开始	2	12	5.98054	.v.vn.	v	kai1-shi3	kʰai-ʂʅ	NA	100	100	0	0	1
1416	place	5	5.78	3.48	.noun.verb.name.	noun	地方	2	10	5.84213	.n.	n	di4-fang0	ti-fɑŋ	NA	71.4286	100	0	0	4
1417	life	4	5.81	2.69	.noun.name.	noun	生活	2	14	5.67559	.vn.v.	vn	sheng1-huo2	ʂəŋ-xuo	NA	71.4286	100	0	0	2
1418	money	5	5.84	4.54	.noun.name.	noun	钱	1	10	5.93938	.n.nr.	n	qian2	tɕʰian	NA	85.7143	100	0	0	2
1419	thought	7	5.84	1.97	.verb.noun.name.	verb	想法	2	21	5.13406	.n.v.	n	xiang2-fa3	ɕiɑŋ-fa	NA	57.1429	96.4286	3.57143	0	6
1420	love	4	5.88	2.07	.verb.noun.name.	verb	爱	1	10	5.96675	.v.vn.b.	v	ai4	ai	NA	96.4286	100	0	0	2
1421	world	5	5.88	4.36	.noun.name.	noun	世界	2	14	5.54267	.n.	n	shi4-jie4	ʂʅ-tɕiɛ	NA	100	100	0	0	1
1422	thing	5	5.94	3.17	.noun.name.verb.	noun	东西	2	11	6.05492	.n.f.nr.	n	dong1-xi0	tuŋ-ɕi	NA	46.4286	100	0	0	3
1423	today	5	5.96	2.57	.noun.name.verb.	noun	今天	2	8	5.86727	.t.	t	jin1-tian1	tɕin-tʰian	NA	96.4286	100	0	0	2
1424	day	3	5.99	3.92	.noun.name.	noun	天	1	4	6.17835	.qt.n.	qt	tian1	tʰian	NA	53.5714	100	0	0	5
1425	need	4	6.07	1.69	.verb.noun.name.adjective.	verb	需要	2	23	6.12069	.v.n.vn.	v	xu1-yao4	ɕy-iɑu	NA	75	100	0	0	2
1426	back	4	6.25	4.33	.adverb.noun.preposition.adjective.verb.name.	adverb	后面	2	15	5.12698	.f.	f	hou4-mian0	xəu-mian	NA	28.5714	92.8571	7.14286	0	10
1427	people	6	6.35	4.82	.noun.name.verb.	noun	人	1	2	6.76352	.n.	n	ren2	ʐən	NA	57.1429	100	0	0	4
1428	time	4	6.35	3.07	.noun.name.verb.	noun	时间	2	14	5.96087	.n.	n	shi2-jian1	ʂʅ-tɕian	NA	100	100	0	0	1
1429	right	5	6.36	3.47	.adverb.noun.adjective.name.verb.	adverb	权利	2	13	4.79174	.n.	n	quan2-li4	tɕʰyan-li	NA	28.5714	100	0	0	9
