# Supplementary material for: Chinese translation norms for 1,429 English words
Source: Behav Res Methods. 2016 Jun 20;49(3):1006–19. doi: 10.3758/s13428-016-0761-x (PMC5429370; doi:10.3758/s13428-016-0761-x)
Supplement: Supplementary file 2 — (XLSX 108 kb) [file 13428_2016_761_MOESM2_ESM.xlsx]

## Sheet: ECTN_all_translations
nr	word	num_corr_resp	trans1	trans1_count	trans2	trans2_count	trans3	trans3_count	trans4	trans4_count	trans5	trans5_count	trans6	trans6_count	trans7	trans7_count	trans8	trans8_count	trans9	trans9_count	trans10	trans10_count
1	schoolbag	1	书包	28
2	pigtail	0	NA	NA
3	ape	5	猿	4	猩猩	3	猿人	2	大猩猩	1	猿猴	1
4	preposition	1	介词	5
5	wonton	1	云吞	1
6	adverb	1	副词	24
7	pronoun	2	代词	8	人称代词	1
8	intonation	3	语调	3	声调	1	音调	1
9	organization	1	组织	27
10	specialty	4	特长	1	特产	1	专业	1	专长	1
11	classmate	2	同学	25	同班同学	3
12	civilization	3	文明	19	文明化	2	文明开化	1
13	criterion	1	标准	8
14	semester	1	学期	27
15	seventy	1	七十	26
16	mailbox	3	邮箱	16	信箱	10	邮件箱	1
17	lumber	1	木材	1
18	subtitle	3	副标题	13	字幕	7	小标题	5
19	ninety	1	九十	28
20	wrinkle	2	皱纹	13	褶皱	1
21	dormitory	2	宿舍	17	寝室	1
22	ozone	3	臭氧	3	臭氧层	3	氧气层	3
23	noun	1	名词	22
24	nostril	1	鼻孔	4
25	blackboard	1	黑板	28
26	syllable	1	音节	9
27	vowel	1	元音	6
28	hairpin	4	发卡	11	发夹	4	头卡	1	发箍	1
29	participation	3	参与	19	参加	7	参与性	1
30	disk	4	碟	4	光盘	2	盘	1	磁盘	1
31	hypothesis	3	假设	10	假说	4	猜想	1
32	mediation	2	调停	1	调节	1
33	thesis	1	论文	7
34	stepmother	2	继母	18	后妈	2
35	quilt	2	被子	7	棉被	1
36	nobles	4	贵族	2	名人	2	名人们	1	有名的人	1
37	dialect	1	方言	10
38	jungles	1	丛林	16
39	limitation	5	限制	22	局限	2	有限性	1	限度	1	局限性	1
40	questionnaire	3	问卷	15	调查问卷	9	问卷调查	3
41	sonar	2	声呐	3	声纳	1
42	appendix	1	附录	12
43	clone	1	克隆	20
44	kilogram	2	千克	18	公斤	3
45	beverage	1	饮料	11
46	verb	1	动词	28
47	hamburger	2	汉堡	18	汉堡包	9
48	intuition	2	直觉	6	下意识	1
49	labyrinth	1	迷宫	1
50	seaman	3	海员	5	水手	2	出海者	1
51	shortcut	4	捷径	8	近路	2	短处	1	快捷键	1
52	font	2	字体	8	字号	1
53	graduation	1	毕业	27
54	pronunciation	2	发音	25	发声	1
55	nylon	1	尼龙	18
56	typhoon	1	台风	22
57	watermelon	1	西瓜	28
58	taboo	1	禁忌	1
59	beggar	3	乞丐	9	乞讨者	2	乞求者	1
60	cooperation	1	合作	26
61	conception	4	概念	17	观念	1	概念性的东西	1	概念性	1
62	sauna	1	桑拿	4
63	slipper	1	拖鞋	16
64	bias	3	偏见	16	歧视	1	偏袒	1
65	copyright	4	版权	18	著作权	4	知识产权	1	所有权	1
66	grassland	1	草原	2
67	submission	5	提交	13	上交	6	呈交	1	递交	1	呈递	1
68	vow	3	誓言	4	诺言	1	宣誓	1
69	acquaintance	3	熟人	3	认识的人	1	熟识	1
70	poultry	2	家禽	2	禽类	1
71	precaution	4	小心	2	提醒警告	1	提前小心	1	提前预防	1
72	advertisement	1	广告	26
73	bandage	2	绷带	10	绑带	2
74	fatigue	2	劳累	3	疲劳	1
75	riddle	1	谜语	5
76	eyebrow	3	眉毛	13	眼眉	2	眉毛，眼影	1
77	stationery	1	文具	6
78	jogging	2	慢跑	13	跑步	2
79	millimetre	1	毫米	18
80	sweater	1	毛衣	24
81	telegram	1	电报	14
82	totem	1	图腾	2
83	symmetry	1	对称	13
84	disgust	3	恶心	11	厌恶	2	讨厌	1
85	elevator	2	电梯	25	升降电梯	1
86	gallon	1	加仑	10
87	impulse	3	冲动	3	脉冲	1	心血来潮	1
88	neon	1	霓虹灯	1
89	bribe	1	贿赂	5
90	bungee	1	蹦极	6
91	centimetre	1	厘米	20
92	mosquito	1	蚊子	25
93	progression	5	进步	9	进展	5	进程	2	过程	1	进度	1
94	repetition	2	重复	17	反复	1
95	starch	1	淀粉	3
96	allergy	1	过敏	16
97	transportation	4	交通	15	运输	7	交通工具	4	交通运输	1
98	bouquet	2	花束	1	捧花	1
99	forty	1	四十	22
100	raven	2	乌鸦	1	大乌鸦	1
101	volleyball	1	排球	23
102	biography	1	传记	3
103	scholar	1	学者	18
104	orphan	1	孤儿	15
105	overlap	1	重叠	15
106	radius	1	半径	8
107	competence	1	能力	3
108	resentment	2	愤恨	1	怨恨	1
109	hardware	1	硬件	18
110	program	4	项目	15	程序	10	节目	2	安排	1
111	prosecutor	0	NA	NA
112	refusal	1	拒绝	21
113	vacation	3	假期	22	假日	1	度假	1
114	forfeit	0	NA	NA
115	handshake	1	握手	19
116	nucleus	2	核	4	原子核	1
117	ancestor	3	祖先	20	前辈	1	前者，古人	1
118	rectangle	5	矩形	3	长方形	3	长方体	1	四边形	1	方	1
119	sparrow	1	麻雀	4
120	textbook	6	教科书	11	课本	8	教材	1	书本	1	笔记本	1	记事本	1
121	nutrition	3	营养	23	营养素	1	营养品	1
122	objection	1	反对	3
123	sunrise	2	日出	26	太阳升起	1
124	nationality	1	国籍	25
125	corpse	1	尸体	5
126	essay	3	论文	23	文章	4	散文	1
127	supervisor	6	导师	10	监督者	3	监视人	1	指导教师	1	监督人	1	指导员	1
128	wreckage	1	残骸	1
129	leaflet	4	传单	9	手册	2	小册子	2	册子	1
130	vocabulary	5	词汇	22	单词表	1	词语	1	单词	1	词汇表	1
131	circumstance	3	环境	11	情况	5	情形	1
132	ounce	1	盎司	13
133	sticker	3	贴纸	6	便利贴	1	粘纸	1
134	enquiry	3	询问	6	咨询	3	质询	1
135	garbage	1	垃圾	10
136	greeting	4	问候	11	打招呼	8	问好	1	招呼	1
137	marshal	1	将军	1
138	remark	2	评论	2	评语	1
139	cradle	1	摇篮	1
140	graph	4	图表	9	图	3	图标	2	图像	1
141	password	2	密码	27	口令	1
142	tariff	1	关税	3
143	apron	1	围裙	3
144	fortress	1	堡垒	1
145	ignorance	1	无知	7
146	infant	1	婴儿	17
147	particle	4	粒子	5	微粒	2	颗粒	1	分子	1
148	diplomacy	2	外交	7	外交政策	1
149	prototype	3	原型	4	典型	2	固有的一套	1
150	yoga	1	瑜伽	26
151	frequency	3	频率	23	经常度	1	频繁	1
152	koala	1	考拉	17
153	pest	1	害虫	8
154	veil	2	面纱	4	纱	1
155	fifty	1	五十	28
156	friction	3	摩擦	4	摩擦力	3	阻力	1
157	goldfish	1	金鱼	27
158	hostage	1	人质	3
159	superman	1	超人	28
160	abbreviation	5	缩写	10	简称	2	省略	1	简写	1	缩略	1
161	convenience	4	方便	16	便利	4	便捷	2	便捷性	1
162	grape	1	葡萄	19
163	tailor	2	裁缝	11	剪裁师傅	1
164	vest	1	背心	6
165	aspiration	0	NA	NA
166	bankruptcy	1	破产	18
167	cola	1	可乐	21
168	custom	3	习俗	10	风俗	2	礼节	1
169	gymnastics	1	体操	6
170	noon	2	中午	22	正午	1
171	soda	3	苏打	25	苏打水	2	汽水	1
172	sorrow	4	悲伤	8	痛苦	2	忧伤	1	伤心	1
173	waterfall	1	瀑布	24
174	climax	4	高潮	3	顶峰	2	最高值	1	最高峰	1
175	refugee	3	难民	6	推荐人	1	避难者	1
176	rug	0	NA	NA
177	comet	1	彗星	3
178	campus	3	校园	20	校区	3	大学	1
179	dictionary	2	字典	23	词典	4
180	merit	2	优点	4	好处	2
181	misunderstanding	6	误解	21	错误理解	1	理解错误的	1	误会	1	理解错误	1	不理解	1
182	cigar	4	雪茄	11	烟	3	香烟	1	烟草	1
183	comb	4	梳子	11	数字	1	梳	1	梳头	1
184	gown	3	长袍	1	袍子	1	毕业袍	1
185	scar	4	伤疤	13	疤	3	疤痕	3	伤痕	2
186	translation	1	翻译	28
187	admission	7	允许	9	承认	3	准许	2	同意	1	许可	1	准入	1	认可	1
188	atom	1	原子	17
189	luggage	5	行李	22	箱子	1	手提箱	1	行李箱	1	旅行箱	1
190	suburb	5	郊区	6	郊区的	1	郊野	1	城郊的	1	乡下的	1
191	dynasty	2	朝代	16	王朝	4
192	famine	2	饥荒	2	饥饿	1
193	headmaster	1	校长	13
194	import	1	进口	18
195	kangaroo	1	袋鼠	20
196	lipstick	2	唇膏	12	口红	11
197	nap	7	小憩	7	午睡	2	小盹	2	小睡	2	瞌睡	1	打盹	1	休息	1
198	oriental	2	东方的	11	东方	2
199	samba	2	桑巴	7	桑巴舞	2
200	composition	6	组成	5	作文	3	作曲	2	组合	2	构成	1	组成成分	1
201	greed	2	贪婪	10	贪心	1
202	innocence	5	无辜	10	天真	3	清白	2	纯真	1	无知	1
203	journal	6	期刊	8	杂志	4	日记	2	日志	1	杂志期刊	1	日报	1
204	manufacture	5	生产	7	制造	2	制造业	2	制作	1	人造	1
205	morphine	1	吗啡	2
206	ruler	4	尺子	19	格尺	2	尺	2	统治者	1
207	saviour	2	救世主	2	救主	1
208	abstract	4	摘要	10	抽象	5	抽象的	5	概要	2
209	keyboard	1	键盘	27
210	summary	2	总结	25	概要	2
211	bamboo	1	竹子	27
212	cereal	3	谷物	4	麦片	1	燕麦	1
213	cookie	4	曲奇	10	饼干	7	曲奇饼	1	小饼干	1
214	exploration	2	探索	16	探险	4
215	hatred	5	憎恨	3	憎恶	1	怨恨	1	恨	1	憎恨的	1
216	prescription	2	处方	7	药方	3
217	registration	2	注册	23	登记	3
218	assumption	2	假设	17	假想	1
219	cocoa	3	可可	12	可可豆	2	可可啦	1
220	companion	6	陪伴	7	伙伴	3	同伴	3	比较	1	陪同	1	运动	1
221	gender	1	性别	28
222	input	1	输入	23
223	missile	2	导弹	6	炮弹	1
224	removal	7	移除	12	移走	2	移开	1	搬离	1	除去	1	抹掉	1	移动	1
225	separation	3	分开	13	分离	11	分割	1
226	blog	2	博客	24	日志	1
227	fountain	3	喷泉	10	喷水池	1	泉	1
228	interval	3	间隔	4	区间	1	间隙	1
229	peacock	2	孔雀	11	雄孔雀	1
230	prejudice	3	偏见	12	歧视	3	成见	1
231	requirement	2	要求	22	需求	3
232	allegation	1	声称	1
233	cough	1	咳嗽	24
234	fist	1	拳头	10
235	iceberg	1	冰山	12
236	outline	6	大纲	12	提纲	3	轮廓	1	框架	1	概要	1	纲要	1
237	pyjamas	1	睡衣	12
238	fibre	1	纤维	16
239	spelling	1	拼写	27
240	tomb	3	坟墓	8	墓	1	古墓	1
241	zebra	1	斑马	26
242	cemetery	1	墓地	1
243	format	2	格式	18	形式	4
244	manual	5	手册	5	人工的	2	人力的	1	手工的	1	手动的	1
245	qualification	7	资格	8	证书	2	资格认证	1	职称	1	质变	1	质量	1	能力	1
246	coke	2	可乐	17	可口	1
247	illusion	5	幻觉	8	幻象	2	假象	1	幻想	1	错觉	1
248	reader	2	读者	25	阅读器	2
249	waist	1	腰	10
250	curriculum	3	课程	8	大纲	1	教学大纲	1
251	disposal	4	处理	2	扔掉	1	丢弃	1	处置	1
252	forum	1	论坛	10
253	granddaughter	2	孙女	23	外孙女	3
254	stimulus	1	刺激	14
255	twenty	1	二十	27
256	distinction	3	区别	10	不同	2	区分	2
257	fossil	1	化石	11
258	lace	2	蕾丝	12	花边	1
259	panda	2	熊猫	27	大熊猫	1
260	pillow	1	枕头	26
261	walnut	1	核桃	7
262	affection	4	情感	3	喜欢	2	感情	2	爱意	1
263	baseball	1	棒球	18
264	lecture	6	讲座	14	演讲	4	大课	1	讲课	1	课程	1	课	1
265	prediction	4	预测	15	预言	4	预料	1	预计	1
266	publication	7	出版	11	出版物	4	发表物	2	发行	1	公开	1	发表	1	出版社	1
267	agony	1	痛苦	3
268	pollution	2	污染	26	污染物	1
269	temptation	1	诱惑	3
270	ally	4	同盟	3	盟友	1	联合	1	联盟	1
271	consumption	3	消费	11	消耗	4	花费	1
272	dentist	1	牙医	23
273	jewel	1	珠宝	21
274	laser	3	激光	10	镭射	6	镭射光	1
275	mousse	1	慕斯	6
276	scarf	2	围巾	20	丝巾	1
277	surrender	2	投降	6	屈服	3
278	abortion	2	堕胎	5	流产	2
279	cucumber	1	黄瓜	22
280	dolphin	1	海豚	26
281	output	2	输出	24	产量	1
282	sock	1	袜子	22
283	merchant	1	商人	11
284	poker	3	扑克	18	扑克牌	3	纸牌	1
285	skeleton	4	骨架	7	骷髅	3	骨骼	1	骨头	1
286	suitcase	7	行李箱	11	箱子	4	皮箱	1	提包	1	行李	1	装衣服的箱子	1	手提箱	1
287	weed	3	草	2	野草	1	杂草	1
288	widow	2	寡妇	18	孀妇	1
289	candle	1	蜡烛	26
290	pumpkin	1	南瓜	20
291	salon	1	沙龙	20
292	sunset	3	日落	19	落日	4	夕阳	1
293	temper	1	脾气	20
294	biology	2	生物	24	生物学	3
295	camel	1	骆驼	21
296	curse	1	诅咒	12
297	customs	1	海关	2
298	departure	5	离开	11	出发	7	分离	1	启程	1	背离	1
299	employer	6	雇主	13	雇佣者	2	guzhu	1	招聘的人	1	招聘者	1	雇用方	1
300	motivation	3	动机	16	动力	8	激励	1
301	necklace	1	项链	26
302	seafood	3	海鲜	22	海产品	2	海产	1
303	skiing	3	滑雪	16	滑冰	7	溜冰	1
304	caution	4	小心	12	注意	6	谨慎	2	认真小心	1
305	despair	2	绝望	9	沮丧	1
306	glove	1	手套	22
307	grammar	1	语法	27
308	pill	3	药片	14	药	4	药丸	2
309	agriculture	1	农业	25
310	asset	2	财产	4	资产	2
311	distress	2	痛苦	1	沮丧	1
312	expansion	7	扩张	9	扩展	5	扩大	3	延伸	2	拓展	1	膨胀	1	延展	1
313	groom	1	新郎	4
314	origin	4	起源	11	来源	1	源头	1	最初	1
315	parallel	2	平行	16	平行的	6
316	satisfaction	2	满意	17	满足	8
317	tactic	2	策略	4	技术	1
318	tobacco	3	烟草	14	香烟	2	烟	2
319	balcony	2	阳台	21	走廊	1
320	candy	2	糖果	19	糖	8
321	feedback	2	反馈	17	回馈	5
322	guilt	6	内疚	9	愧疚	6	罪恶	2	惭愧	2	有罪	2	罪责	1
323	honesty	2	诚实	23	城市	1
324	melody	3	旋律	17	曲调	1	美妙的音乐	1
325	obstacle	4	障碍	8	阻碍	5	障碍物	2	阻碍物	1
326	robbery	1	抢劫	16
327	foam	2	泡沫	9	泡泡	1
328	gambling	1	赌博	21
329	worm	3	虫子	9	蠕虫	3	虫	1
330	curtain	1	窗帘	18
331	insect	1	昆虫	22
332	loyalty	3	忠诚	18	忠实	1	忠心	1
333	parcel	1	包裹	21
334	consent	1	同意	4
335	framework	7	框架	13	结构	2	框架大纲	1	构架	1	框架结构	1	提纲	1	烟火	1
336	invitation	1	邀请	23
337	marble	1	大理石	9
338	occupation	6	职业	11	占据	2	职位	2	占有	1	占领	1	工作	1
339	phenomenon	1	现象	25
340	vacuum	2	真空	12	真空的	1
341	virus	1	病毒	18
342	battery	1	电池	24
343	cartoon	2	卡通	25	卡通片	3
344	evolution	3	进化	8	演化	1	演变	1
345	hobby	4	爱好	18	兴趣	4	喜好	2	嗜好	1
346	mushroom	1	蘑菇	28
347	palm	2	手掌	9	棕榈树	2
348	pregnancy	1	怀孕	20
349	slave	1	奴隶	20
350	towel	2	毛巾	18	浴巾	1
351	drought	1	干旱	6
352	emphasis	3	强调	19	着重	1	重点	1
353	examination	3	考试	20	测试	4	检查	2
354	feather	3	羽毛	15	毛	2	皮毛	1
355	grandson	1	孙子	24
356	hacker	2	黑客	14	骇客	4
357	harmony	1	和谐	19
358	humanity	5	人性	12	人文	4	人类	2	人道	1	人文学	1
359	penguin	1	企鹅	22
360	playground	3	操场	19	游乐场	2	游戏场	1
361	tango	1	探戈	19
362	basketball	1	篮球	28
363	echo	3	回声	11	回音	5	回响	2
364	ink	2	墨水	24	墨	3
365	kite	1	风筝	25
366	province	2	省	20	省份	6
367	punk	1	朋克	11
368	radar	1	雷达	12
369	scope	2	范围	8	视野	1
370	swallow	7	吞咽	6	吞	5	燕子	3	吞下	3	咽下	1	咽	1	下咽	1
371	umbrella	2	雨伞	24	伞	4
372	worship	2	崇拜	8	祭拜	1
373	anxiety	4	焦虑	12	紧张	6	不安	2	忧虑	1
374	cabin	4	小木屋	2	船舱	1	小屋	1	舱	1
375	chimney	1	烟囱	12
376	clown	1	小丑	10
377	deposit	7	押金	9	存款	6	定金	2	存钱	2	存	1	储蓄	1	抵押	1
378	expedition	1	探索	1
379	logic	3	逻辑	20	逻辑的	4	逻辑性	2
380	philosophy	1	哲学	20
381	rank	5	排名	10	等级	5	级别	2	评级	1	排列	1
382	sensation	2	感觉	4	轰动	1
383	dialogue	2	对话	24	对白	1
384	dignity	2	尊严	8	尊敬	1
385	gene	1	基因	23
386	lip	2	嘴唇	23	唇	3
387	mainland	2	大陆	24	陆地	1
388	thief	2	小偷	21	贼	6
389	volcano	1	火山	17
390	bark	6	吠	6	狗吠	4	叫	3	狗叫	2	吠叫	2	犬吠	2
391	bowling	2	保龄球	11	保龄	4
392	casualty	2	伤亡	2	伤亡人数	1
393	clash	5	冲突	7	冲撞	2	碰撞	1	撞击	1	撞	1
394	discount	3	折扣	17	打折	7	减价	2
395	personnel	4	人员	2	职员	2	人事部	1	员工	1
396	poison	3	毒药	18	下毒	2	毒	1
397	representative	5	代表	17	有代表性的	4	代表的	1	代表者	1	代表性的	1
398	scissors	2	剪刀	19	剪子	1
399	shortage	3	短缺	7	缺乏	2	缺少	1
400	wisdom	5	智慧	17	聪明	2	睿智	2	明智	1	聪明智慧	1
401	blanket	2	毯子	9	毛毯	1
402	chin	1	下巴	7
403	consequence	3	结果	18	后果	4	结论	1
404	poster	1	海报	23
405	pupil	3	小学生	14	学生	2	紫色的	1
406	trunk	3	树桩	2	大象鼻子	1	树干	1
407	corn	2	玉米	20	玉米粒	2
408	exception	1	例外	11
409	expectation	4	期望	13	期待	9	预期	2	期望值	1
410	lawn	2	草坪	4	草地	2
411	perfume	1	香水	23
412	ant	1	蚂蚁	25
413	awareness	5	意识	20	意识到	1	清醒	1	警觉	1	知道	1
414	chemistry	1	化学	25
415	efficiency	2	效率	22	有效性	1
416	hint	3	提示	9	暗示	4	线索	2
417	adviser	6	建议者	11	顾问	1	建议人	1	咨询师	1	咨询者	1	提出建议者	1
418	ambassador	1	大使	15
419	comparison	2	比较	18	对比	9
420	essence	5	本质	5	核心	2	精华	2	实质	1	重要	1
421	physics	1	物理	26
422	sin	4	罪恶	5	罪	5	罪行	2	原罪	2
423	expenditure	3	花费	4	支出	2	花销	2
424	facility	3	设施	10	设备	7	公共设施	1
425	introduction	3	介绍	25	说明	1	简介	1
426	profession	2	专业	12	职业	9
427	thumb	2	大拇指	17	拇指	4
428	tissue	7	纸巾	13	餐巾纸	4	组织	3	面巾纸	2	餐巾	1	手纸	1	纸	1
429	visitor	7	拜访者	7	访问者	7	游客	5	访客	3	参观者	3	来访者	1	采访者	1
430	beard	4	胡子	10	胡须	3	下巴上的胡子	1	络腮胡	1
431	cock	2	公鸡	14	鸡	1
432	dinosaur	1	恐龙	22
433	drawer	1	抽屉	13
434	emperor	3	皇帝	13	帝王	4	君主	1
435	expense	6	花费	9	花销	4	支出	3	费用	2	代价	1	开销	1
436	pencil	1	铅笔	28
437	plug	6	插头	6	插	1	插上	1	插座	1	塞子	1	插入	1
438	reflection	4	反映	8	反射	5	映像	1	倒影	1
439	reply	2	回复	25	答复	2
440	substance	2	物质	10	实质	1
441	bacteria	2	细菌	17	病毒	1
442	catalogue	5	目录	9	分类	3	条目	2	类别	1	种类	1
443	description	3	描述	24	形容	1	描绘	1
444	destiny	3	命运	17	使命	1	宿命	1
445	fever	2	发烧	22	高烧	1
446	organ	2	器官	18	内脏	2
447	strawberry	1	草莓	28
448	banquet	3	宴会	3	聚餐	1	晚宴	1
449	fantasy	3	幻想	6	想象	1	奇幻	1
450	indication	4	指示	4	表明	4	指明	2	指出	1
451	jade	3	玉	4	玉器	1	玉石	1
452	lightning	1	闪电	7
453	misery	3	痛苦	4	悲惨	3	悲伤	1
454	pearl	1	珍珠	12
455	silk	3	丝绸	18	丝	4	丝织品	1
456	assistance	3	帮助	8	协助	5	辅助	2
457	cloth	3	布	8	布匹	2	布料	1
458	definition	2	定义	24	解释	2
459	instinct	3	直觉	4	本能	2	下意识	1
460	passport	1	护照	28
461	telegraph	1	电报	11
462	triumph	4	胜利	12	赢	1	成功	1	凯旋	1
463	divorce	2	离婚	23	离异	1
464	mercy	6	仁慈	8	怜悯	5	慈悲	2	宽恕	1	好心	1	控制，仁慈	1
465	revenge	3	复仇	15	报复	6	报仇	1
466	shelf	1	架子	13
467	alliance	4	同盟	5	联盟	3	联合	2	友军	1
468	butterfly	1	蝴蝶	28
469	client	3	客户	14	顾客	5	客人	1
470	harvest	3	丰收	9	收获	8	收货	3
471	invasion	5	入侵	5	侵略	2	侵入	1	侵犯	1	侵占	1
472	painter	3	画家	19	水粉画家	1	油画家	1
473	pigeon	1	鸽子	17
474	sacrifice	2	牺牲	22	奉献	1
475	temple	4	庙	10	寺庙	6	庙宇	4	寺院	2
476	depression	8	沮丧	4	抑郁	3	绝望	2	压抑	2	萧条	1	失落	1	心情低落	1	郁闷	1
477	habit	3	习惯	25	爱好	1	兴趣	1
478	headquarters	3	总部	3	总公司	1	司令部	1
479	mask	3	面具	24	面膜	1	口罩	1
480	pence	2	便士	11	分	2
481	picnic	1	野餐	21
482	satellite	1	卫星	19
483	butcher	1	屠夫	11
484	coin	2	硬币	26	钱币	2
485	consultant	4	咨询	8	顾问	5	咨询师	4	咨询人	1
486	dispute	6	争论	4	反驳	2	争吵	1	责备	1	争议	1	争端	1
487	emotion	3	情感	11	情绪	7	感情	6
488	exit	2	出口	26	退出	2
489	flame	3	火焰	11	火	2	火苗	1
490	friendship	2	友谊	22	友情	6
491	frog	1	青蛙	22
492	infection	2	感染	11	传染	1
493	schedule	8	日程	10	时间表	6	日程表	2	安排	2	计划表	1	议程	1	进程表	1	计划	1
494	sympathy	4	同情	13	同情心	4	怜悯	1	同感	1
495	villa	2	别墅	4	小别墅	1
496	bean	3	豆子	22	豆	3	豆豆	1
497	explanation	1	解释	23
498	function	3	功能	22	作用	5	方式	1
499	ivory	1	象牙	3
500	patience	2	耐心	18	耐性	1
501	punishment	1	惩罚	27
502	request	2	要求	24	请求	2
503	resistance	4	抵抗	4	抗拒	2	阻力	2	抵制	2
504	rubber	3	橡皮	6	橡胶	4	橡皮擦	1
505	sweat	4	汗	8	流汗	2	汗水	2	出汗	2
506	treaty	1	条约	4
507	witch	3	女巫	12	巫师	8	巫婆	1
508	certificate	2	证书	12	证明	9
509	destruction	3	毁坏	9	破坏	5	毁灭	3
510	paradise	1	天堂	18
511	preparation	2	准备	27	准备工作	1
512	relative	10	亲戚	10	相关的	5	有关的	2	相关地	1	亲人	1	相关	1	有关系的	1	有关联	1	相对	1	关联的	1
513	salary	4	工资	17	薪水	5	年薪	1	月薪	1
514	tool	1	工具	28
515	bullet	1	子弹	14
516	carrot	3	胡萝卜	18	萝卜	8	红萝卜	1
517	file	3	文件	20	文件夹	3	文档	2
518	helmet	1	头盔	19
519	prayer	2	祈祷	3	祷告	1
520	sequence	2	顺序	9	序列	3
521	virgin	1	处女	24
522	article	1	文章	25
523	existence	1	存在	24
524	homework	2	作业	16	家庭作业	12
525	invention	4	发明	18	创造	4	发明、	1	调查	1
526	log	8	登陆	12	日志	2	记录	1	圆木	1	登录	1	原木	1	木头	1	登	1
527	poet	1	诗人	12
528	romance	2	浪漫	23	罗曼史	1
529	tooth	2	牙齿	24	牙	4
530	tuition	2	学费	12	教学	1
531	biscuit	2	饼干	22	曲奇	1
532	branch	6	分支	12	分枝	3	分局	1	树枝	1	分行	1	枝	1
533	conclusion	2	结论	22	总结	6
534	cotton	2	棉花	11	棉	11
535	envelope	1	信封	25
536	exam	3	考试	26	测验	1	测试	1
537	feast	5	盛宴	4	大餐	3	宴会	1	宴席	1	盛会	1
538	poetry	3	诗歌	9	诗	7	诗篇	1
539	procedure	6	过程	7	程序	5	步骤	3	流程	2	进程	2	方法程序	1
540	soap	2	肥皂	23	香皂	4
541	suggestion	2	建议	27	建议暗示	1
542	assault	3	攻击	2	侵犯	1	侮辱	1
543	beast	2	野兽	14	怪物	1
544	cheque	1	支票	23
545	cigarette	3	香烟	15	烟	11	烟草	1
546	commander	9	指挥官	3	指挥者	2	命令者	2	司令员	1	发号施令的人	1	长官	1	司令	1	发令员	1	执行官	1
547	compensation	2	补偿	6	赔偿	1
548	discipline	5	纪律	11	规则	2	学科	1	法则	1	规定	1
549	earthquake	1	地震	28
550	fiction	2	小说	11	科幻小说	3
551	muscle	1	肌肉	27
552	goat	3	山羊	16	羊	3	公羊	1
553	harbour	4	港口	11	海港	3	海湾	2	港湾	2
554	illness	5	生病	9	疾病	8	病	8	病痛	1	病态	1
555	method	2	方法	26	方式	2
556	contrast	2	对比	9	比较	4
557	diary	2	日记	26	日志	1
558	hug	2	拥抱	26	抱	1
559	intention	7	意图	6	目的	4	打算	2	意识	1	企图	1	动机	1	主观意图	1
560	poem	4	诗	16	诗歌	8	诗作	1	诗篇	1
561	repair	4	修复	15	修理	9	修	2	修补	1
562	reward	5	奖励	13	回报	7	奖赏	2	奖品	2	回馈	1
563	arrival	3	到达	26	达到	1	抵达	1
564	ballet	2	芭蕾	16	芭蕾舞	1
565	determination	3	决定	14	决心	7	坚定	1
566	enthusiasm	3	热情	18	激情	1	热心	1
567	happiness	6	幸福	16	快乐	8	开心	1	快乐幸福	1	欢欣	1	高兴	1
568	whale	3	鲸鱼	16	鲸	7	海豚	1
569	addition	5	增加	2	附加	2	另外	2	加	1	加法	1
570	analysis	1	分析	26
571	foundation	3	基础	22	建立	2	地基	1
572	ingredient	5	成分	4	材料	4	配料	3	原料	3	配方	1
573	mint	1	薄荷	19
574	shoe	2	鞋子	15	鞋	12
575	spy	2	间谍	24	监视	2
576	trace	5	痕迹	5	跟踪	5	追踪	4	踪迹	3	行迹	1
577	accent	1	口音	22
578	allowance	2	津贴	2	补贴	1
579	basket	2	篮子	25	篮筐	1
580	bubble	3	泡泡	11	气泡	9	泡沫	5
581	crystal	3	水晶	20	晶体	3	水晶的	1
582	disappointment	3	失望	22	沮丧	1	失望的事	1
583	horror	6	恐怖	9	恐惧	5	害怕	1	可怕	1	怖惧	1	恐怖的	1
584	literature	3	文学	23	文献	2	文学作品	1
585	error	2	错误	27	误差	1
586	manner	9	礼仪	5	礼节	5	礼貌	2	方法	1	习惯	1	仪态	1	规矩	1	态度	1	手段	1
587	shark	1	鲨鱼	15
588	sheet	6	床单	5	纸张	3	单子	2	一页纸	1	一张纸	1	页	1
589	wage	2	工资	13	收入	1
590	bass	4	贝斯	2	贝司	2	低音提琴	1	低音大提琴	1
591	brick	3	砖	14	砖头	4	砖块	1
592	clay	3	粘土	2	黏土	2	泥巴	1
593	colleague	1	同事	23
594	creation	3	创造	19	创造力	4	发明	4
595	document	3	文件	23	文档	2	文献	1
596	expression	3	表达	21	表述	2	描述	1
597	fame	3	名声	10	名誉	6	名望	1
598	hunter	6	猎人	21	狩猎者	2	打猎的人	1	猎手	1	捕猎者	1	狩猎	1
599	nail	2	指甲	22	钉子	1
600	rainbow	1	彩虹	27
601	tone	3	音调	11	声调	3	语调	3
602	vegetable	1	蔬菜	28
603	appointment	3	约会	12	预约	11	约定	3
604	bee	1	蜜蜂	27
605	breeze	5	微风	5	吹	2	风	1	清风	1	吹风	1
606	grade	6	年级	11	成绩	9	等级	2	分数	2	年纪	1	级	1
607	humour	2	幽默	26	幽默感	1
608	jazz	2	爵士	24	爵士乐	3
609	knight	1	骑士	19
610	lover	2	爱人	24	情人	4
611	midnight	3	午夜	23	半夜	4	深夜	1
612	grave	4	坟墓	8	墓地	1	墓穴	1	坟地	1
613	judgment	7	判断	11	评价	3	判定	2	判决	1	评判	1	审判	1	裁决	1
614	regulation	6	规则	5	规定	5	规律	3	规章制度	1	条规	1	规制	1
615	stamp	3	邮票	23	盖章	1	贴	1
616	ambition	4	野心	16	雄心	5	雄心壮志	1	抱负	1
617	applause	2	鼓掌	9	掌声	5
618	banana	1	香蕉	28
619	bride	1	新娘	16
620	courage	1	勇气	21
621	criticism	4	批评	9	批判	7	评论	1	批判主义	1
622	fireplace	2	火炉	3	壁炉	1
623	flood	1	洪水	24
624	materials	2	材料	22	物质	2
625	parent	4	父母	23	家长	2	父亲母亲的其中一个	1	父母中的一位	1
626	tent	1	帐篷	18
627	torch	2	火炬	9	火把	2
628	academy	4	学术	16	学院	1	学业	1	学术界	1
629	cell	1	细胞	25
630	champagne	1	香槟	3
631	claw	1	爪子	6
632	content	2	内容	22	目录	3
633	discovery	2	发现	24	探索	2
634	instrument	4	乐器	19	工具	2	仪器	1	器材	1
635	scandal	3	丑闻	16	负面丑闻	1	流言	1
636	sensitive	3	敏感的	18	敏感	7	灵敏	1
637	sofa	1	沙发	28
638	antique	4	古董	10	古老的	2	古物	1	文物	1
639	author	1	作者	28
640	curry	2	咖喱	20	咖哩	1
641	entrance	2	入口	26	进入	1
642	exchange	2	交换	27	兑换	1
643	journalist	2	记者	20	杂志记者	1
644	lawyer	1	律师	27
645	symbol	4	符号	10	象征	9	标志	7	标记	1
646	tear	4	眼泪	23	泪	3	泪水	1	撕裂	1
647	aspect	2	方面	23	层面	1
648	celebration	3	庆祝	25	典礼	1	庆典	1
649	concept	2	概念	22	观念	1
650	desire	2	渴望	9	欲望	8
651	dessert	3	甜点	14	点心	2	甜品	2
652	luxury	4	奢侈	9	奢侈品	9	奢华	4	奢侈的	1
653	neighbour	1	邻居	28
654	oxygen	3	氧气	20	氧	6	氧原子	1
655	petrol	2	汽油	15	石油	4
656	seed	1	种子	25
657	spider	1	蜘蛛	26
658	trousers	2	裤子	21	长裤	2
659	balloon	1	气球	22
660	carpet	3	地毯	13	毯子	2	毛毯	1
661	cattle	2	牛	5	牲畜	2
662	command	3	命令	12	要求	3	指令	1
663	contribution	2	贡献	26	奉献	1
664	copper	1	铜	14
665	liquid	3	液体	26	流体	1	液态的	1
666	mini	6	迷你	16	小	3	迷你的	3	小的	2	小型的	1	微小	1
667	motor	4	摩托	12	发动机	4	摩托车	3	马达	1
668	nerve	1	神经	11
669	pizza	4	披萨	22	匹萨	3	比萨饼	2	披萨饼	1
670	signal	2	信号	23	符号	1
671	tide	3	潮汐	3	潮水	2	潮	1
672	detective	3	侦探	18	警探	1	探长	1
673	knee	1	膝盖	27
674	selection	2	选择	19	挑选	4
675	tragedy	1	悲剧	19
676	belief	3	信仰	17	相信	6	信念	4
677	funeral	1	葬礼	21
678	toast	7	土司	6	烤	6	吐司	4	祝酒	2	面包	2	干杯	1	敬酒	1
679	tomato	2	西红柿	15	番茄	10
680	difficulty	4	困难	23	难度	3	难处	1	难题	1
681	exhibition	3	展览	22	博览会	1	展示	1
682	gallery	3	画廊	9	美术馆	6	艺廊	1
683	geography	1	地理	27
684	imagination	3	想象	14	想象力	10	移民	1
685	moral	2	道德	15	道德的	3
686	onion	1	洋葱	28
687	outcome	2	结果	14	后果	1
688	parking	3	停车	22	停车场	5	停泊	1
689	reduction	4	减少	22	降低	1	减损	1	缩减	1
690	relation	3	关系	25	联系	1	关联	1
691	seal	7	海豹	5	密封	3	封印	3	海狮	1	封条	1	封存	1	封	1
692	witness	5	目击者	10	目击	6	见证	5	证人	4	见证人	1
693	worker	4	工人	23	工作者	2	工作人员	1	员工	1
694	angel	1	天使	19
695	assistant	2	助手	12	助理	7
696	brush	3	刷子	19	刷	6	毛刷	1
697	jacket	4	夹克	16	夹克衫	4	外套	2	夹克外套	1
698	leaf	2	叶子	16	树叶	11
699	magazine	1	杂志	28
700	olive	1	橄榄	21
701	phrase	2	短语	10	词组	6
702	principle	5	原则	17	原理	2	法则	2	理论	1	主要	1
703	purple	2	紫色	25	紫色的	2
704	spoon	2	勺子	23	勺	2
705	weapon	1	武器	28
706	wire	3	电线	8	线	6	电缆	1
707	bat	1	蝙蝠	18
708	bounce	5	反弹	3	弹	2	弹跳	1	弹力	1	跳跃	1
709	desert	1	沙漠	12
710	rope	3	绳子	10	绳索	4	绳	1
711	taxi	3	出租车	20	的士	4	计程车	2
712	childhood	3	童年	26	儿童	1	孩童时期	1
713	fence	5	篱笆	7	栅栏	6	围墙	1	护栏	1	击剑	1
714	fridge	1	冰箱	19
715	instance	1	例子	16
716	licence	4	执照	18	证件	5	证书	1	许可	1
717	personality	5	性格	12	人格	6	个性	4	个人品格	1	个人品质	1
718	underground	4	地下	13	地铁	8	地下的	3	在地下的	1
719	appearance	7	外表	7	出现	6	外貌	2	表面	2	外贸	1	样貌	1	长相	1
720	aunt	7	阿姨	17	姑姑	3	姨妈	3	姨	2	小姨	1	姑妈	1	舅妈	1
721	ceremony	3	庆典	8	仪式	6	典礼	4
722	construction	9	建设	5	建筑	5	建造	4	结构	3	构造	2	构成	1	构建	1	修建	1	建构	1
723	flow	5	流动	12	流	7	流淌	1	水流	1	漂浮	1
724	importance	2	重要性	18	重要	8
725	rocket	1	火箭	16
726	calendar	1	日历	25
727	guard	8	守卫	8	保安	4	警卫	3	保卫	2	卫士	2	护卫	2	保护	1	守护	1
728	landing	3	着陆	17	降落	3	登陆	1
729	silence	3	安静	11	寂静	10	沉默	7
730	wealth	1	财富	21
731	agenda	4	日程	6	议程	2	会议	1	行程	1
732	bacon	3	培根	19	咸肉	1	腌肉	1
733	dawn	3	黎明	7	破晓	1	日暮	1
734	desk	3	桌子	13	书桌	12	课桌	2
735	elephant	1	大象	28
736	ending	3	结尾	12	结束	9	结局	6
737	gain	6	获得	17	得到	6	收货	1	赚	1	获取	1	收获	1
738	grace	5	优雅	5	恩典	2	优雅的	1	典雅	1	优美	1
739	jam	2	果酱	20	酱	1
740	legend	4	传奇	13	传说	3	神话	2	传说，神话	1
741	presence	5	出现	8	存在	2	呈现	1	出席	1	在席	1
742	sentence	1	句子	28
743	tank	1	坦克	18
744	experiment	1	实验	24
745	farmer	2	农民	20	农夫	6
746	ham	2	火腿	18	火腿肉	1
747	harm	4	伤害	18	危害	6	有害	1	痛	1
748	inspiration	2	灵感	9	启发	2
749	maths	1	数学	25
750	mixture	2	混合	17	混合物	9
751	soil	4	土壤	8	土地	6	土	3	泥土	3
752	turkey	2	火鸡	26	土耳其	2
753	comment	5	评论	16	评价	6	意见	2	评语	1	注释	1
754	conflict	3	冲突	17	矛盾	3	争吵	1
755	fool	10	傻瓜	8	愚蠢	8	傻子	2	愚人	2	笨	2	笨蛋	1	愚蠢的人	1	愚笨	1	愚弄	1	愚昧的	1
756	jail	1	监狱	22
757	snake	1	蛇	24
758	soldier	4	士兵	18	军人	2	战士	2	兵	1
759	tiger	2	老虎	25	虎	1
760	tongue	1	舌头	19
761	discussion	1	讨论	28
762	glory	6	光荣	7	荣耀	6	荣誉	5	光辉	1	荣光	1	荣耀的	1
763	pen	2	钢笔	15	笔	6
764	switch	10	转换	9	切换	4	交换	3	开关	2	转换开关	1	转移	1	换	1	改变	1	扭	1	调换	1
765	territory	4	领土	7	版图	2	领域	2	领地	1
766	copy	5	复制	17	复印	5	拷贝	2	抄袭	2	复印件	1
767	customer	4	顾客	23	消费者	2	客户	2	客人	1
768	enemy	1	敌人	24
769	intelligence	7	智力	10	智慧	4	智能	2	聪明	1	聪明智慧	1	聪明才智	1	智商	1
770	monkey	1	猴子	28
771	October	2	十月	26	十月份	1
772	pattern	7	模式	10	样式	4	图案	3	方式	1	形状	1	格式	1	风格	1
773	pepper	1	胡椒	19
774	salad	1	沙拉	28
775	status	5	地位	10	状态	7	情况	2	身份	2	状况	1
776	stress	3	压力	24	街道	1	强调	1
777	dust	4	灰尘	18	尘土	4	灰	2	尘埃	1
778	editor	2	编辑	24	编辑者	1
779	flour	1	面粉	19
780	guitar	1	吉他	26
781	host	5	主人	17	主持	4	主持人	3	主办者	1	主办	1
782	mayor	1	市长	10
783	poverty	3	贫穷	12	贫困	5	财产	1
784	premier	5	首先	3	第一	2	首相	2	第一个	1	总理	1
785	rabbit	1	兔子	26
786	religion	4	宗教	17	信仰	5	地区	1	宗教信仰	1
787	shell	3	贝壳	18	壳	7	外壳	1
788	shooting	2	射击	22	枪击	2
789	toy	2	玩具	27	玩偶	1
790	extent	3	程度	8	范围	2	内容	1
791	genius	2	天才	26	天赋	1
792	skill	3	技能	16	技巧	7	技术	4
793	autumn	2	秋天	24	秋季	3
794	burning	5	燃烧	18	烧	3	燃烧的	2	着火	1	燃烧中	1
795	combination	4	结合	10	组合	8	合并	3	联合	1
796	ear	1	耳朵	28
797	finance	5	金融	11	财政	7	财务	5	财经	1	资金	1
798	mouse	3	老鼠	19	鼠标	4	耗子	1
799	opera	2	歌剧	17	戏剧	4
800	writer	2	作家	16	作者	11
801	chips	4	薯条	15	薯片	9	薯条们	1	片	1
802	democracy	3	民主	15	民主自由	1	民主制度	1
803	extreme	10	极端	4	极其	4	极端的	4	极度	2	极度的	1	极致的	1	非常的	1	特别的	1	极其的	1	及其	1
804	flag	3	旗帜	13	旗子	8	旗	3
805	photo	3	照片	25	图片	2	相片	1
806	rice	4	米饭	10	大米	8	米	8	饭	1
807	stairs	4	楼梯	23	台阶	2	阶梯	1	梯子	1
808	activity	2	活动	27	动作	1
809	adventure	2	冒险	21	探险	4
810	empire	2	帝国	14	王国	4
811	failure	1	失败	28
812	impression	1	印象	24
813	novel	2	小说	26	新颖的	1
814	plastic	3	塑料	20	塑料的	7	塑料袋	1
815	abuse	3	滥用	14	虐待	4	滥用、	1
816	attitude	1	态度	27
817	electricity	2	电	16	电力	7
818	gift	1	礼物	28
819	network	4	网络	22	关系网	1	联网	1	网	1
820	potato	1	土豆	27
821	pudding	1	布丁	25
822	source	2	来源	4	源头	4
823	tennis	1	网球	26
824	theory	3	理论	24	原理	1	学说	1
825	angle	2	角度	17	角	2
826	beef	1	牛肉	25
827	exercise	5	练习	9	锻炼	9	运动	2	联系	1	练习题	1
828	feature	4	特点	9	特征	8	特色	3	特性	1
829	length	1	长度	28
830	lion	1	狮子	28
831	mirror	1	镜子	27
832	possibility	2	可能性	25	可能	3
833	tail	1	尾巴	25
834	button	4	按钮	19	纽扣	2	扣子	2	键	1
835	decade	1	十年	23
836	element	6	元素	19	因素	2	组成成分	1	组成部分	1	成分	1	大象	1
837	fox	1	狐狸	27
838	grandfather	5	祖父	18	爷爷	7	外公	1	外祖父	1	祖父，外祖父	1
839	height	1	高度	26
840	lemon	1	柠檬	28
841	protection	1	保护	27
842	relief	5	解脱	2	释放	2	舒缓	2	释然	1	安慰	1
843	shoulder	2	肩膀	26	肩	2
844	storm	4	风暴	18	暴风雨	4	暴风	2	暴风雪	1
845	wing	1	翅膀	25
846	agency	4	中介	6	代理	5	代理商	2	代理机构	1
847	beer	1	啤酒	27
848	climate	1	气候	24
849	drawing	7	画画	17	画	3	画作	2	取钱	1	画画作品	1	图画	1	绘画	1
850	object	9	物体	12	对象	2	目标	2	反对	2	东西	2	事物	2	目的	1	物品	1	物件	1
851	princess	1	公主	26
852	shirt	5	衬衫	13	衬衣	2	上衣	1	裙子	1	短袖衬衫	1
853	structure	2	结构	27	构造	1
854	tradition	1	传统	27
855	understanding	2	理解	27	明白	1
856	chest	4	胸	10	胸膛	7	胸腔	1	胸口	1
857	influence	1	影响	27
858	measure	5	测量	17	手段方法	1	措施	1	方法	1	量	1
859	newspaper	1	报纸	26
860	pride	2	骄傲	19	自豪	2
861	revolution	2	革命	21	改革	3
862	singer	4	歌手	22	歌唱家	2	唱歌的人	1	歌者	1
863	supply	3	提供	10	供应	8	供给	7
864	temperature	3	温度	25	气温	2	体温	1
865	aim	2	目标	20	目的	7
866	bin	4	垃圾桶	7	桶	5	垃圾箱	4	箱	1
867	bomb	1	炸弹	19
868	chain	4	链条	8	链	8	链子	5	连锁	2
869	degree	6	学位	10	程度	9	度	3	级别	1	等级	1	文凭	1
870	lake	2	湖	25	湖泊	1
871	ocean	5	海洋	18	大海	5	大洋	2	洋	1	海	1
872	reputation	4	名声	9	名誉	9	声誉	2	荣誉	1
873	saving	10	存款	7	存储	2	节省	2	积蓄	1	存钱	1	储存	1	保存	1	节约	1	存	1	储蓄	1
874	shadow	2	阴影	14	影子	12
875	tune	5	音调	7	调	2	调子	2	曲调	1	语调	1
876	award	7	奖励	15	奖	2	回报	1	荣获	1	奖品	1	奖赏	1	奖项	1
877	contract	3	合同	17	合约	2	对比	1
878	cottage	6	小屋	3	村舍	2	小房子	1	茅屋	1	木屋	1	小木屋	1
879	engine	3	引擎	17	发动机	6	机器	1
880	factor	4	因素	20	因子	2	要素	1	元素	1
881	fellow	7	伙伴	6	跟随	3	伙计	2	家伙	1	同伙	1	人员	1	随从	1
882	mood	5	心情	14	情绪	10	感觉	1	情感	1	心境	1
883	nurse	1	护士	27
884	bone	2	骨头	26	骨	1
885	channel	2	频道	23	渠道	1
886	coach	3	大巴	10	教练	9	大巴车	1
887	festival	2	节日	25	节	2
888	fortune	5	幸运	8	财富	6	运气	6	财产	1	命运	1
889	grey	4	灰色	21	灰	4	灰的	1	灰色的	1
890	management	2	管理	24	经营	1
891	professor	2	教授	25	专业人士	1
892	purpose	2	目的	24	目标	3
893	referee	3	推荐人	6	裁判	2	提供证明的人	1
894	sand	3	沙子	22	沙	3	沙地	1
895	ticket	2	票	26	门票	2
896	wheel	3	轮子	22	车轮	4	轮椅	1
897	alcohol	2	酒精	26	酒	2
898	drama	2	戏剧	20	话剧	3
899	map	1	地图	28
900	meaning	4	意义	17	意思	8	含义	2	意味	1
901	page	4	页	19	页码	7	书页	1	页面	1
902	shower	6	洗澡	14	淋浴	8	沐浴	2	淋雨	1	阵雨	1	冲澡	1
903	youth	6	年轻	9	青年	7	年轻人	6	青年人	2	青春	1	青少年	1
904	aid	3	帮助	11	救援	2	救助	1
905	crown	2	皇冠	10	王冠	7
906	finger	3	手指	24	指头	2	指	1
907	hero	1	英雄	28
908	hurry	10	快	7	着急	6	快点	3	快速	2	匆忙	2	赶忙	1	紧急	1	赶快	1	急速	1	匆忙的	1
909	railway	4	铁路	14	铁轨	3	火车轨道	2	铁道	1
910	rent	6	租	15	租金	5	出租	2	租赁	2	借	2	房租	1
911	smoke	5	烟	14	抽烟	6	吸烟	5	言	1	烟雾	1
912	soul	2	灵魂	27	精神	1
913	actor	2	演员	25	男演员	3
914	comedy	1	喜剧	22
915	pool	4	池子	6	水池	6	池塘	2	池	1
916	toilet	4	厕所	23	马桶	1	卫生间	1	洗手间	1
917	criminal	4	罪犯	5	犯罪	1	犯罪者	1	犯人	1
918	fishing	5	钓鱼	23	垂钓	1	打渔	1	捕鱼	1	渔业	1
919	palace	1	宫殿	22
920	production	4	生产	11	产品	9	制造	2	制作	1
921	struggle	3	挣扎	18	斗争	2	努力	1
922	swimming	1	游泳	28
923	tip	7	提示	9	小费	3	小提示	2	小贴士	2	贴士	1	消费	1	提示语	1
924	wave	10	波浪	9	浪	5	波	3	招手	3	破浪	1	海浪海波	1	波动	1	摇动	1	挥动	1	海浪	1
925	atmosphere	4	气氛	15	大气	4	大气层	2	氛围	2
926	background	1	背景	28
927	solution	5	解决方法	8	解决办法	6	解决方案	3	方法	2	解决	2
928	vision	5	视觉	9	视野	6	视角	6	视图	1	视力	1
929	cancer	1	癌症	26
930	independence	3	独立	20	独立性	5	自主	1
931	mobile	5	手机	12	移动	8	移动的	5	移动电话	1	电话	1
932	solid	6	固体	19	坚实的	1	固态的	1	坚固	1	实心的	1	固体的	1
933	unemployment	6	失业	17	未雇用	2	解雇	1	无业	1	未受聘的	1	待业	1
934	apple	1	苹果	28
935	bike	2	自行车	24	单车	2
936	gap	8	沟	8	间隔	3	空隙	3	差距	2	间距	2	鸿沟	1	距离	1	难以逾越的鸿沟	1
937	grass	3	草	22	草地	5	草坪	1
938	guest	2	客人	26	顾客	1
939	memory	1	记忆	28
940	official	3	官方的	16	官方	6	正式的	3
941	plane	2	飞机	18	星球	1
942	tie	4	领带	21	系	4	系上	1	绑住	1
943	unit	2	单元	18	单位	5
944	authority	5	权威	12	权利	1	当权	1	权	1	当局	1
945	insurance	1	保险	24
946	interview	3	面试	18	采访	9	访问	1
947	joke	2	玩笑	16	笑话	11
948	attempt	4	尝试	13	试图	5	企图	4	试图去做	1
949	gun	3	枪	26	枪支	1	手枪	1
950	heaven	1	天堂	26
951	honey	3	蜂蜜	24	亲爱的	3	甜心	1
952	kingdom	1	王国	21
953	pan	3	平底锅	8	锅	6	盘子	1
954	restaurant	4	餐厅	10	餐馆	9	饭店	6	饭馆	3
955	route	5	路线	12	线路	5	路径	4	道路	2	路	1
956	strategy	3	策略	21	战略	2	战术	1
957	violence	1	暴力	24
958	agreement	4	同意	22	一致	2	协议	2	认同	1
959	border	5	边界	12	界限	3	边缘	2	边境	2	国界	1
960	disaster	1	灾难	24
961	duty	5	责任	17	任务	3	职责	3	义务	2	使命	1
962	forever	3	永远	25	永久	1	永恒	1
963	option	2	选择	19	选项	6
964	screen	1	屏幕	28
965	student	1	学生	28
966	clue	2	线索	21	暗示	1
967	golden	9	金色的	12	金色	4	金的	3	金黄的	2	金子的	1	金子	1	花园	1	黄金	1	黄金的	1
968	movie	1	电影	28
969	ancient	4	古代的	9	古代	6	古老的	6	远古的	1
970	conference	2	会议	21	峰会	1
971	deficit	2	赤字	2	不足	2
972	detail	2	细节	27	具体	1
973	fashion	3	时尚	26	流行	1	时髦	1
974	fuel	2	燃料	8	能源	2
975	mail	3	邮件	22	信	2	信件	2
976	metal	1	金属	20
977	pocket	1	口袋	25
978	surface	1	表面	28
979	ability	1	能力	28
980	behaviour	2	行为	19	举止	1
981	brave	2	勇敢	17	勇敢的	8
982	breakfast	1	早餐	28
983	cabinet	4	橱柜	3	内阁	1	储物柜	1	柜子	1
984	distance	1	距离	27
985	freedom	1	自由	27
986	giant	5	巨人	10	巨大的	8	巨大	3	大的	1	大	1
987	income	2	收入	25	薪水	1
988	medal	1	奖牌	4
989	orange	5	橘子	14	橙子	10	橙色	2	橘色	1	橙色的	1
990	reaction	2	反应	25	反映	1
991	rose	2	玫瑰	26	玫瑰花	2
992	sight	9	视力	5	视野	4	视线	4	目光	3	视觉	1	景观	1	眼光	1	看到的景象	1	景象	1
993	bath	8	洗澡	12	洗浴	3	沐浴	2	淋浴	2	泡澡	2	澡堂	1	泡浴	1	浴缸	1
994	bottle	2	瓶子	25	瓶	1
995	coffee	1	咖啡	28
996	college	2	大学	18	学院	9
997	director	4	导演	18	管理人	1	主任	1	主管	1
998	hearing	5	听力	8	听	7	听见	6	听到	4	听说	2
999	neck	2	脖子	26	颈	1
1000	product	1	产品	24
1001	sports	3	运动	22	体育	5	体育运动	1
1002	stock	7	股票	7	储存	3	存货	2	债券	1	卡住了	1	股份	1	库存	1
1003	strength	9	力量	9	强度	2	优点	2	力气	2	勇气	1	力度	1	长处	1	强项	1	优势	1
1004	threat	2	威胁	18	恐吓	2
1005	blame	6	责怪	15	责备	6	谴责	2	归咎	1	埋怨	1	怪罪	1
1006	chair	1	椅子	28
1007	guide	8	指导	10	导游	3	向导	3	指引	2	引导	2	领	1	导向	1	指示	1
1008	hammer	2	锤子	15	榔头	1
1009	investigation	5	调查	15	研究	2	研究调查	1	观察	1	调查研究	1
1010	male	3	男性	24	男士	2	雄性	2
1011	spirit	4	精神	23	灵魂	2	净胜	1	精灵	1
1012	task	2	任务	23	工作	1
1013	account	4	账户	20	账号	2	计算	1	总计	1
1014	beauty	4	美丽	16	美人	4	美	4	美女	3
1015	female	5	女性	24	女士的	1	妇女	1	男性	1	女性的	1
1016	forest	1	森林	26
1017	loss	4	失去	16	丢失	6	损失	5	失败	1
1018	model	4	模特	10	模型	7	模式	4	模型模特	1
1019	rule	4	规则	22	规定	2	规矩	1	统治	1
1020	accident	5	事故	13	意外	10	事件	2	突发事件	1	意外事件	1
1021	boss	1	老板	28
1022	brand	3	品牌	16	牌子	5	商标	4
1023	butter	1	黄油	28
1024	castle	1	城堡	27
1025	teacher	2	老师	25	教师	3
1026	address	1	地址	26
1027	bread	1	面包	28
1028	classic	6	经典的	14	古典的	7	经典	3	古典	2	传统的	1	典型的	1
1029	direction	2	方向	25	方位	1
1030	funding	4	资金	9	基金	6	资助	2	投资	1
1031	marriage	2	婚姻	19	结婚	9
1032	opinion	6	观点	13	意见	8	想法	1	态度	1	建议	1	观念	1
1033	scheme	3	计划	6	项目	2	方案	1
1034	spring	5	春天	24	弹簧	1	喷泉	1	春季	1	春	1
1035	technology	2	技术	18	科技	10
1036	arm	3	手臂	14	胳膊	10	臂弯	1
1037	chef	5	主厨	8	厨师	5	厨子	2	厨师长	1	大厨	1
1038	murder	3	谋杀	20	凶杀	1	杀手	1
1039	paint	8	画	9	画画	6	颜料	1	画作	1	绘画	1	涂颜料	1	粉刷	1	涂	1
1040	reality	4	现实	15	真实	8	事实	3	真实性	1
1041	rubbish	1	垃圾	28
1042	bridge	2	桥	25	桥梁	3
1043	development	1	发展	28
1044	driver	2	司机	26	驾驶员	2
1045	individual	4	个人	13	个人的	10	个体	3	单独的	1
1046	media	2	媒体	25	传媒	1
1047	notice	5	注意	18	注意到	5	通知	3	提示	1	提醒	1
1048	pub	4	酒吧	20	酒馆	2	吧	1	小酒馆	1
1049	smile	3	微笑	22	笑	5	笑容	1
1050	base	3	基础	25	基地	1	基底	1
1051	beach	3	海滩	14	沙滩	13	海边	1
1052	contact	2	联系	21	接触	1
1053	lunch	4	午餐	19	午饭	6	中饭	2	中餐	1
1054	nose	1	鼻子	28
1055	patient	3	病人	18	耐心	4	耐心的	2
1056	review	3	复习	15	回顾	8	审核	1
1057	roof	2	屋顶	18	房顶	8
1058	speech	4	演讲	23	语言	2	演说	2	话	1
1059	standard	3	标准	22	标准的	4	基准	1
1060	victory	1	胜利	23
1061	waste	2	浪费	26	废弃物	1
1062	balance	1	平衡	28
1063	culture	1	文化	27
1064	environment	1	环境	28
1065	expert	1	专家	22
1066	flavour	5	口味	11	味道	4	风味	2	味觉	1	香味	1
1067	fruit	1	水果	28
1068	gentleman	1	绅士	28
1069	milk	1	牛奶	28
1070	opposition	5	相反	8	对立	4	对面	2	反对	1	对立面	1
1071	plate	1	盘子	24
1072	strike	3	罢工	10	打击	4	击打	1
1073	bus	6	公交车	9	公交	6	公车	6	巴士	4	大巴	2	公共汽车	1
1074	clothes	2	衣服	27	服装	1
1075	collection	6	收集	11	收藏	10	搜集	2	收集集合	1	收集物	1	收藏品	1
1076	knowledge	1	知识	28
1077	moon	2	月亮	26	月球	1
1078	peace	3	和平	25	平静	1	安静	1
1079	prince	1	王子	27
1080	theatre	5	剧院	22	戏院	2	影院	1	电影院	1	影剧院	1
1081	danger	1	危险	28
1082	fault	4	错误	22	失误	2	错	2	过失	1
1083	justice	4	公正	9	公平	6	正义	3	判断	1
1084	skin	1	皮肤	28
1085	trip	6	旅行	16	旅游	3	旅程	3	旅途	3	短途旅行	1	出游	1
1086	design	1	设计	28
1087	effort	2	努力	23	付出	1
1088	hat	1	帽子	28
1089	heat	5	热量	6	热度	5	加热	4	热	3	温度	1
1090	hotel	4	宾馆	10	旅馆	9	酒店	5	旅店	3
1091	master	7	大师	9	硕士	5	主人	5	研究生	3	掌握	1	管理	1	先生	1
1092	nation	3	国家	17	民族	7	国籍	1
1093	responsibility	3	责任	24	职责	3	责任感	1
1094	writing	2	写作	18	写	10
1095	birthday	1	生日	28
1096	capital	6	首都	19	大写	3	资本	2	大写的	1	首府	1	首要的	1
1097	cloud	3	云	24	云彩	2	云朵	1
1098	dinner	2	晚餐	24	晚饭	4
1099	gas	7	气体	11	气	10	汽油	2	瓦斯	1	液化气	1	天然气	1	石油	1
1100	lie	6	谎言	12	说谎	7	撒谎	6	躺下	1	平躺	1	说慌	1
1101	respect	2	尊重	18	尊敬	10
1102	title	3	题目	14	标题	11	头衔	2
1103	charity	4	慈善	18	慈善机构	3	慈善协会	1	福利机构	1
1104	mouth	3	嘴	16	嘴巴	11	口	1
1105	seat	3	座位	23	椅子	1	位子	1
1106	square	8	广场	11	方形	5	平方	2	方块	1	正方形	1	方	1	方的	1	正方	1
1107	wood	3	木头	19	木	5	木材	3
1108	chief	7	主要的	6	主席	2	领导	1	长官	1	首要	1	酋长	1	主厨	1
1109	mistake	2	错误	27	失误	1
1110	operation	7	手术	9	操作	9	运行	3	运营	2	实施	1	运作	1	执行	1
1111	promise	7	承诺	10	保证	8	答应	2	许诺	2	诺言	2	前提	1	誓言	1
1112	region	3	地区	12	区域	7	地域	3
1113	research	3	研究	21	调查	5	学术研究	1
1114	sky	3	天空	26	蓝天	1	天	1
1115	edge	2	边缘	18	边	1
1116	egg	2	鸡蛋	20	蛋	8
1117	increase	3	增加	18	增长	9	升	1
1118	pink	3	粉色	20	粉红	5	粉红色	3
1119	science	1	科学	28
1120	bathroom	6	浴室	20	卫生间	3	洗澡间	2	洗浴间	1	厕所	1	盥洗室	1
1121	cake	1	蛋糕	28
1122	champion	2	冠军	21	赢家	1
1123	cheese	3	奶酪	15	芝士	7	起司	5
1124	farm	2	农场	25	牧场	1
1125	plant	3	植物	18	种植	2	盘子	1
1126	prison	2	监狱	23	毒药	1
1127	search	4	搜索	13	寻找	6	搜寻	2	搜查	1
1128	language	1	语言	28
1129	military	3	军队	14	军事	4	军事的	1
1130	travel	2	旅行	19	旅游	9
1131	weight	3	重量	21	体重	5	高度	1
1132	benefit	5	好处	14	利益	7	益处	3	利润	1	有益	1
1133	camera	3	相机	13	照相机	13	相机摄影机	1
1134	cause	5	原因	17	起因	3	导致	3	缘由	2	造成	2
1135	machine	2	机器	26	机械	2
1136	magic	4	魔术	13	魔法	9	魔力	3	魔力的	1
1137	nature	3	自然	26	本性	1	天性	1
1138	trade	3	贸易	14	交易	10	商业	1
1139	winter	2	冬天	26	冬季	2
1140	condition	3	条件	18	状况	2	情况	1
1141	effect	4	影响	15	效果	7	效应	3	作用	1
1142	fear	3	害怕	17	恐惧	10	惧怕	1
1143	smell	4	闻	13	味道	8	气味	5	闻起来	1
1144	stone	1	石头	28
1145	window	3	窗户	20	窗	4	窗子	3
1146	yellow	4	黄色	22	黄的	3	黄	2	黄色的	1
1147	captain	2	船长	13	队长	4
1148	career	4	事业	13	职业	10	职业生涯	2	工作	1
1149	fans	2	粉丝	20	迷	1
1150	letter	3	信	21	信件	6	书信	1
1151	pain	6	疼痛	12	痛苦	7	痛	5	疼	2	伤痛	1	痛楚	1
1152	safety	2	安全	26	安全性	1
1153	audience	2	观众	22	听众	4
1154	coast	3	海岸	14	海滨	1	岸	1
1155	crisis	2	危机	13	危险	2
1156	event	4	事件	21	活动	3	时间	3	事迹	1
1157	excuse	2	借口	23	原谅	1
1158	post	10	邮寄	9	贴	2	邮	2	发帖	1	寄出	1	发布	1	邮政	1	寄	1	寄送	1	张贴	1
1159	television	2	电视	25	电视机	3
1160	confidence	2	自信	18	信心	9
1161	leg	2	腿	27	大腿	1
1162	potential	6	潜力	11	潜在的	9	潜能	2	潜在	1	有潜力的	1	可能的	1
1163	union	4	联合	13	联盟	6	集合	1	协会	1
1164	boat	2	船	23	小船	5
1165	card	3	卡片	18	卡	9	卡纸	1
1166	clock	6	钟	13	钟表	6	时钟	4	表	1	钟点	1	闹钟	1
1167	cream	3	奶油	25	乳	1	膏	1
1168	defence	10	防御	4	防卫	3	保卫	2	辩护	2	反抗	2	防范	1	反击	1	自卫	1	守卫	1	抵抗	1
1169	doubt	5	怀疑	19	疑惑	3	疑问	2	质疑	1	疑虑	1
1170	hell	1	地狱	24
1171	university	1	大学	28
1172	voice	3	声音	26	声线	1	嗓音	1
1173	attack	2	攻击	15	袭击	10
1174	crime	4	犯罪	21	罪恶	2	罪	1	罪犯	1
1175	manager	2	经理	17	管理者	3
1176	shape	3	形状	21	塑造	3	外形	3
1177	track	8	追踪	7	轨迹	6	跟踪	3	轨道	2	路	1	路劲	1	音轨	1	攻击	1
1178	army	1	军队	24
1179	growth	4	成长	16	生长	6	增长	5	长大	1
1180	member	2	成员	20	会员	8
1181	security	4	安全	18	保安	4	安全性	2	安保	1
1182	sister	2	姐妹	24	姐姐	4
1183	speed	1	速度	28
1184	truth	4	真相	17	事实	6	真理	3	真实	1
1185	foot	3	脚	23	足	3	脚步	1
1186	glass	5	玻璃	18	杯子	2	眼镜	2	草	1	玻璃杯	1
1187	success	1	成功	28
1188	village	6	村庄	18	乡村	4	村	2	村落	2	山村	1	村子	1
1189	animal	1	动物	28
1190	education	1	教育	28
1191	river	4	河	15	河流	10	小溪	2	江	1
1192	secret	1	秘密	27
1193	band	1	乐队	17
1194	dark	7	黑暗	18	暗的	3	黑色	2	黑暗的	2	黑的	1	黑	1	深色	1
1195	date	2	日期	19	约会	7
1196	holiday	4	假期	22	假日	4	节日	1	节假日	1
1197	husband	2	丈夫	25	老公	3
1198	message	3	信息	23	消息	1	短信	1
1199	role	1	角色	26
1200	cash	3	现金	25	钱	1	金钱	1
1201	industry	3	工业	20	产业	4	行业	2
1202	staff	5	员工	13	工作人员	9	职员	3	职工	1	人员	1
1203	surprise	3	惊喜	16	惊讶	10	使惊喜	1
1204	taste	8	味道	7	品尝	6	品味	4	口味	4	尝	3	味觉	1	品味，口味	1	尝起来	1
1205	tree	4	树	25	书	1	树木	1	大树	1
1206	wedding	1	婚礼	25
1207	corner	4	角落	25	拐角	1	角	1	角部	1
1208	island	2	岛	18	岛屿	10
1209	list	4	清单	11	单子	6	列表	6	名单	1
1210	politics	2	政治	22	政治策略	1
1211	daughter	1	女儿	28
1212	goal	2	目标	26	目的	1
1213	weekend	1	周末	25
1214	blood	2	血	18	血液	10
1215	policy	1	政策	26
1216	profit	5	利润	12	利益	3	盈利	3	好处	2	利润好处	1
1217	risk	4	风险	15	危险	7	冒险	5	危机	1
1218	sign	8	标志	5	标记	5	签字	3	符号	2	信号	2	签名	2	签	1	标示	1
1219	society	2	社会	27	社团	1
1220	style	7	风格	17	方式	3	形式	2	模式	1	款式	1	样子	1	样式	1
1221	train	2	火车	27	训练	1
1222	beginning	2	开始	25	开端	3
1223	competition	3	竞争	9	比赛	9	竞赛	8
1224	flat	4	公寓	19	平	1	平整的	1	平的	1
1225	parliament	4	议会	3	国会	3	议院	2	内阁	1
1226	training	2	训练	22	培训	5
1227	bedroom	2	卧室	24	睡房	2
1228	dream	3	梦想	14	梦	12	做梦	2
1229	earth	2	地球	26	土地	1
1230	example	1	例子	28
1231	summer	3	夏天	24	夏季	1	夏日	1
1232	value	2	价值	27	值	1
1233	brother	2	兄弟	25	哥哥	2
1234	brown	3	棕色	20	棕	1	棕色的	1
1235	class	8	班级	10	课	4	课程	3	课堂	2	班	1	教室	1	等级	1	阶级	1
1236	energy	3	能量	23	能源	2	精力	1
1237	quality	2	质量	26	品质	2
1238	rock	3	摇滚	14	岩石	7	石头	6
1239	sun	2	太阳	27	日光	1
1240	church	2	教堂	27	教会	1
1241	doctor	2	医生	27	博士	1
1242	leader	7	领导	16	领导者	5	领导人	2	首领	1	领头人	1	领头	1	领袖	1
1243	modern	4	现代	13	现代的	11	摩登	2	时尚	1
1244	president	2	总统	18	主席	7
1245	secretary	1	秘书	23
1246	tea	1	茶	28
1247	trust	2	信任	19	相信	9
1248	choice	1	选择	28
1249	hair	1	头发	28
1250	information	2	信息	27	消息	1
1251	meeting	3	会议	25	见面	2	会面	1
1252	score	3	分数	20	成绩	3	得分	3
1253	fight	7	打架	15	战斗	4	斗争	3	打仗	2	争斗	1	打斗	1	对战	1
1254	floor	5	地板	17	楼层	5	层	2	地	1	楼梯	1
1255	colour	2	颜色	27	色彩	1
1256	general	11	一般的	3	总的	3	普遍的	2	通常	2	大体上	2	一般	2	大体上的	1	基本的	1	将军	1	大概的	1
1257	interest	4	兴趣	23	利益	2	感兴趣	2	利息	1
1258	law	2	法律	27	法	1
1259	shop	2	商店	26	购物	2
1260	term	3	学期	18	术语	2	专有名词	1
1261	wall	3	墙	23	墙壁	4	城墙	1
1262	afternoon	2	下午	25	午后	1
1263	evidence	2	证据	26	证明	1
1264	human	2	人类	26	人	2
1265	result	1	结果	28
1266	test	2	测试	26	考试	2
1267	amount	6	数量	17	总数	3	总和	1	总额	1	量	1	数目	1
1268	election	3	选举	22	选择	1	竞选	1
1269	key	2	钥匙	24	关键	4
1270	opportunity	2	机会	27	机遇	1
1271	form	5	表格	10	形式	6	形成	5	组成	2	形状	1
1272	hospital	1	医院	28
1273	park	2	公园	22	停车场	1
1274	queen	3	女王	16	皇后	8	王后	4
1275	rain	2	雨	15	下雨	13
1276	action	3	动作	13	行动	11	行为	3
1277	bill	1	账单	23
1278	cup	2	杯子	26	杯	2
1279	difference	6	不同	12	区别	9	不同点	4	不同之处	1	区别，不同	1	不同处	1
1280	king	3	国王	25	皇帝	1	王	1
1281	report	3	报告	25	报道	1	记录	1
1282	situation	8	情况	13	情形	4	情景	3	处境	2	位置	2	情境	1	状况	1	境况	1
1283	court	2	法庭	16	法院	5
1284	gold	5	金子	15	金	7	金色	3	黄金	1	金的	1
1285	season	2	季节	26	季	1
1286	song	2	歌曲	20	歌	8
1287	table	3	桌子	26	表格	1	桌	1
1288	race	4	种族	11	比赛	10	人种	3	赛跑	2
1289	record	3	记录	22	纪录	2	录制	1
1290	box	2	盒子	21	箱子	7
1291	dance	2	跳舞	20	舞蹈	8
1292	evening	3	晚上	18	夜晚	7	傍晚	3
1293	football	1	足球	28
1294	match	8	比赛	8	匹配	8	配对	6	竞赛	1	搭配	1	相配	1	配	1	符合	1
1295	weather	1	天气	26
1296	eye	1	眼睛	28
1297	level	8	等级	13	水平	6	级别	4	层	1	层次	1	程度	1	层级	1	级	1
1298	picture	5	图片	21	图画	4	图	1	照片	1	图像	1
1299	child	4	孩子	16	小孩	6	儿童	5	小孩子	1
1300	control	1	控制	28
1301	death	2	死亡	23	死	5
1302	health	1	健康	27
1303	worry	3	担心	24	担忧	2	忧虑	1
1304	art	1	艺术	28
1305	experience	4	经验	13	经历	12	经理	1	体验	1
1306	lady	5	女士	24	女人	1	女性	1	淑女	1	女生	1
1307	wife	2	妻子	25	老婆	3
1308	blue	4	蓝色	25	蓝	1	蓝色的	1	蓝的	1
1309	economy	1	经济	27
1310	guess	3	猜测	14	猜	12	猜想	2
1311	position	6	位置	20	地点	2	地位	2	姿势	1	地方	1	职位	1
1312	vote	3	投票	24	选举	2	投票选举	1
1313	decision	1	决定	28
1314	hour	3	小时	23	一小时	1	时	1
1315	son	1	儿子	28
1316	age	2	年龄	25	年纪	3
1317	body	1	身体	28
1318	fire	2	火	27	火焰	1
1319	tax	2	税	25	税收	3
1320	budget	3	预算	16	资金	1	财务报表	1
1321	challenge	1	挑战	28
1322	fish	1	鱼	28
1323	phone	2	电话	22	手机	6
1324	reason	2	原因	24	理由	4
1325	walk	5	走路	12	走	12	步行	2	走步	1	散步	1
1326	kitchen	1	厨房	28
1327	plan	1	计划	28
1328	service	1	服务	27
1329	street	3	街道	22	街	5	路	1
1330	pressure	1	压力	28
1331	air	1	空气	28
1332	green	3	绿色	25	绿的	2	绿色的	1
1333	market	2	市场	26	商场	1
1334	woman	3	女人	25	女性	1	女士	1
1335	company	1	公司	26
1336	link	3	链接	18	联系	5	连接	4
1337	minute	1	分钟	28
1338	building	4	建筑	12	建筑物	8	房子	5	楼	1
1339	century	2	世纪	23	一百年	1
1340	town	4	城镇	11	镇	8	小镇	7	村镇	1
1341	history	1	历史	28
1342	white	4	白色	24	白的	2	白	1	白色的	1
1343	black	5	黑色	20	黑色的	3	黑的	2	黑人	1	黑	1
1344	door	1	门	28
1345	father	2	父亲	21	爸爸	5
1346	film	3	电影	25	影片	1	录影胶带	1
1347	running	3	跑步	14	跑	12	奔跑	1
1348	system	2	系统	26	体系	2
1349	tomorrow	2	明天	27	明日	1
1350	bank	2	银行	27	银行，河岸	1
1351	boy	2	男孩	27	男生	1
1352	feeling	2	感觉	20	感受	8
1353	garden	1	花园	26
1354	light	5	光	17	灯光	4	灯	4	光线	2	轻	1
1355	price	4	价格	24	价钱	1	价值	1	物价	1
1356	rest	4	休息	21	剩下的	5	余下的	1	剩余的	1
1357	worth	3	值得	19	价值	8	值	1
1358	baby	6	婴儿	11	宝贝	10	小孩	3	孩子	1	小宝宝	1	婴幼儿	1
1359	friend	1	朋友	28
1360	girl	2	女孩	27	女生	1
1361	power	5	力量	21	能量	3	权利	2	能力	1	权力	1
1362	support	1	支持	27
1363	future	2	未来	26	将来	2
1364	heart	2	心	22	心脏	6
1365	past	3	过去	25	过去的	1	曾经	1
1366	sir	3	先生	24	长官	1	警官	1
1367	watch	4	手表	11	看	10	表	6	观察	1
1368	north	4	北方	12	北	12	北边	3	北部	1
1369	ball	2	球	27	舞会	1
1370	care	3	关心	24	在意	2	照顾	1
1371	war	1	战争	28
1372	labour	4	劳动力	13	劳工	3	劳力	2	劳动	2
1373	music	1	音乐	28
1374	south	4	南方	16	南	9	南边	2	南部	1
1375	property	4	财产	19	属性	1	性质	1	资产	1
1376	god	2	上帝	23	神	5
1377	city	1	城市	28
1378	news	2	新闻	27	消息	1
1379	red	3	红色	24	红	3	红的	1
1380	couple	5	夫妻	9	一对	7	夫妇	6	情侣	5	伴侣	1
1381	front	5	前面	18	前	2	前方	1	前端	1	前面的	1
1382	story	1	故事	28
1383	welcome	1	欢迎	28
1384	car	5	车	19	汽车	6	小汽车	1	轿车	1	小轿车	1
1385	minister	3	大臣	5	牧师	1	部长	1
1386	fact	4	事实	24	现实	2	真相	1	实际	1
1387	food	2	食物	27	食品	1
1388	school	1	学校	28
1389	chance	1	机会	28
1390	business	4	商业	16	生意	6	商务	4	商事	1
1391	mind	7	思想	11	想法	5	头脑	4	思维	2	介意	2	念头	1	脑子	1
1392	change	2	改变	20	变化	5
1393	morning	3	早晨	15	早上	12	造成	1
1394	police	2	警察	27	警方	1
1395	party	7	派对	13	聚会	7	党	4	宴会	1	晚会	1	舞会	1	党派	1
1396	water	1	水	28
1397	game	1	游戏	28
1398	side	5	边	17	旁边	4	一边	4	方面	1	侧面	1
1399	answer	2	答案	14	回答	14
1400	hope	1	希望	28
1401	number	2	数字	27	号码	1
1402	job	1	工作	28
1403	question	2	问题	27	疑问	1
1404	room	1	房间	26
1405	head	2	头	26	头部	1
1406	name	2	名字	27	姓名	1
1407	country	2	国家	26	国家乡下	1
1408	night	3	夜晚	16	晚上	11	夜	1
1409	left	7	左边	9	左	9	离开	4	留下	3	剩下	1	剩余	1	剩下的	1
1410	team	5	团队	17	队伍	7	队	2	组	1	小组	1
1411	family	3	家庭	25	家	2	家人	1
1412	May	2	五月	25	也许，五月	1
1413	help	3	帮助	26	救助	1	救命	1
1414	government	1	政府	28
1415	start	1	开始	28
1416	place	4	地方	20	地点	6	位置	1	放置	1
1417	life	2	生活	20	生命	8
1418	money	2	钱	24	金钱	4
1419	thought	6	想法	16	思想	6	认为	2	思考	1	想过	1	想	1
1420	love	2	爱	27	爱情	1
1421	world	1	世界	28
1422	thing	3	东西	13	事情	8	事物	7
1423	today	2	今天	27	今日	1
1424	day	5	天	15	日	4	日子	4	白天	3	一天	2
1425	need	2	需要	21	需求	7
1426	back	10	后面	8	后背	5	背后	4	回去	2	背	2	后面的	1	背面	1	倒退	1	回	1	回来	1
1427	people	4	人	16	人民	6	人们	4	人群	2
1428	time	1	时间	28
1429	right	9	权利	8	对的	6	正确	4	右边	3	正确的	3	队	1	对的右边	1	堆	1	对	1
